# Supplementary material for: Insights into plant biodiversity conservation in large river valleys in China: A spatial analysis of species and phylogenetic diversity
Source: Ecol Evol. 2022 May 19;12(5):e8940. doi: 10.1002/ece3.8940 (PMC9120211; doi:10.1002/ece3.8940)
Supplement: Supplementary file 3 — Table S2 [file ECE3-12-e8940-s004.xlsx]

## Sheet: Table S2
Table S2. The list of all, endemic, threatened and national protected species in six large river valleys
Class	Family	Genus	Latename	Changjiang	Huanghe	Nujiang	Lancang	Zhujiang	Yarlung Zangbo	Endemic species	Nationally protected species	Threatened Species	Species phylogenetic
Dicotyledon	Asteraceae	Saussurea	Saussurea nimborum						Yes				Yes
Dicotyledon	Asteraceae	Saussurea	Saussurea wernerioides	Yes									Yes
Dicotyledon	Asteraceae	Saussurea	Saussurea umbrosa				Yes						Yes
Dicotyledon	Asteraceae	Saussurea	Saussurea thomsonii	Yes	Yes		Yes		Yes				Yes
Dicotyledon	Asteraceae	Saussurea	Saussurea taraxacifolia						Yes				Yes
Dicotyledon	Asteraceae	Saussurea	Saussurea stoliczkae						Yes				Yes
Dicotyledon	Asteraceae	Saussurea	Saussurea stella	Yes	Yes	Yes	Yes		Yes				Yes
Dicotyledon	Asteraceae	Saussurea	Saussurea sinuata		Yes								Yes
Dicotyledon	Asteraceae	Saussurea	Saussurea simpsoniana						Yes				Yes
Dicotyledon	Asteraceae	Saussurea	Saussurea purpurascens				Yes						Yes
Dicotyledon	Asteraceae	Saussurea	Saussurea pulchella	Yes				Yes					Yes
Dicotyledon	Asteraceae	Saussurea	Saussurea przewalskii	Yes					Yes				Yes
Dicotyledon	Asteraceae	Saussurea	Saussurea peguensis	Yes				Yes					Yes
Dicotyledon	Asteraceae	Saussurea	Saussurea pachyneura	Yes		Yes	Yes		Yes				Yes
Dicotyledon	Opiliaceae	Cansjera	Cansjera rheedi					Yes					Yes
Dicotyledon	Asteraceae	Saussurea	Saussurea hieracioides	Yes	Yes		Yes		Yes				Yes
Dicotyledon	Asteraceae	Saussurea	Saussurea davurica		Yes								Yes
Dicotyledon	Asteraceae	Saussurea	Saussurea deltoidea	Yes		Yes							Yes
Dicotyledon	Asteraceae	Saussurea	Saussurea fastuosa	Yes		Yes	Yes						Yes
Dicotyledon	Asteraceae	Saussurea	Saussurea glacialis						Yes				Yes
Dicotyledon	Asteraceae	Saussurea	Saussurea glanduligera						Yes				Yes
Dicotyledon	Asteraceae	Saussurea	Saussurea odontolepis		Yes								Yes
Dicotyledon	Asteraceae	Saussurea	Saussurea graminifolia			Yes							Yes
Dicotyledon	Asteraceae	Saussurea	Saussurea obvallata	Yes	Yes	Yes	Yes		Yes				Yes
Dicotyledon	Asteraceae	Saussurea	Saussurea japonica	Yes	Yes			Yes					Yes
Dicotyledon	Asteraceae	Saussurea	Saussurea katochaete	Yes	Yes		Yes						Yes
Dicotyledon	Asteraceae	Saussurea	Saussurea laniceps	Yes		Yes	Yes		Yes				Yes
Dicotyledon	Asteraceae	Saussurea	Saussurea leontodontoides	Yes		Yes	Yes		Yes				Yes
Dicotyledon	Asteraceae	Saussurea	Saussurea medusa	Yes	Yes	Yes	Yes		Yes				Yes
Dicotyledon	Asteraceae	Scorzonera	Scorzonera mongolica		Yes								Yes
Dicotyledon	Asteraceae	Saussurea	Saussurea gnaphalodes	Yes		Yes							Yes
Dicotyledon	Asteraceae	Siegesbeckia	Siegesbeckia orientalis	Yes		Yes	Yes	Yes	Yes				Yes
Dicotyledon	Asteraceae	Scorzonera	Scorzonera albicaulis	Yes	Yes								Yes
Dicotyledon	Asteraceae	Senecio	Senecio scandens var. incisa	Yes		Yes	Yes	Yes	Yes				Yes
Dicotyledon	Asteraceae	Seriphidium	Seriphidium kaschgaricum		Yes								Yes
Dicotyledon	Asteraceae	Seriphidium	Seriphidium schrenkianum		Yes								Yes
Dicotyledon	Asteraceae	Serratula	Serratula centauroides		Yes								Yes
Dicotyledon	Asteraceae	Senecio	Senecio thianschanicus	Yes	Yes								Yes
Dicotyledon	Asteraceae	Siegesbeckia	Siegesbeckia glabrescens	Yes			Yes						Yes
Dicotyledon	Asteraceae	Senecio	Senecio scandens	Yes		Yes	Yes	Yes	Yes				Yes
Dicotyledon	Asteraceae	Sinosenecio	Sinosenecio euosmus	Yes		Yes	Yes						Yes
Dicotyledon	Asteraceae	Sinosenecio	Sinosenecio oldhamianus	Yes		Yes	Yes	Yes					Yes
Dicotyledon	Asteraceae	Solidago	Solidago decurrens	Yes				Yes					Yes
Dicotyledon	Asteraceae	Solidago	Solidago virgaurea	Yes				Yes					Yes
Dicotyledon	Asteraceae	Sonchus	Sonchus brachyotus	Yes		Yes	Yes	Yes					Yes
Dicotyledon	Asteraceae	Sonchus	Sonchus transcaspicus			Yes			Yes				Yes
Dicotyledon	Asteraceae	Serratula	Serratula coronata	Yes									Yes
Dicotyledon	Asteraceae	Senecio	Senecio echaetus						Yes				Yes
Dicotyledon	Asteraceae	Saussurea	Saussurea bracteata			Yes			Yes				Yes
Dicotyledon	Asteraceae	Scorzonera	Scorzonera pseudodivaricata		Yes								Yes
Dicotyledon	Asteraceae	Scorzonera	Scorzonera sinensis	Yes									Yes
Dicotyledon	Asteraceae	Senecio	Senecio ambraceus	Yes									Yes
Dicotyledon	Asteraceae	Senecio	Senecio analogus	Yes		Yes		Yes	Yes				Yes
Dicotyledon	Asteraceae	Senecio	Senecio wightii	Yes			Yes						Yes
Dicotyledon	Asteraceae	Senecio	Senecio dubitabilis					Yes	Yes				Yes
Dicotyledon	Asteraceae	Scorzonera	Scorzonera austriaca		Yes								Yes
Dicotyledon	Asteraceae	Senecio	Senecio exul	Yes									Yes
Dicotyledon	Asteraceae	Senecio	Senecio graciliflorus			Yes							Yes
Dicotyledon	Asteraceae	Senecio	Senecio laetus	Yes			Yes	Yes					Yes
Dicotyledon	Asteraceae	Senecio	Senecio nemorensis	Yes									Yes
Dicotyledon	Asteraceae	Senecio	Senecio nudicaulis				Yes						Yes
Dicotyledon	Asteraceae	Senecio	Senecio raphanifolius						Yes				Yes
Dicotyledon	Asteraceae	Senecio	Senecio biligulatus						Yes				Yes
Dicotyledon	Asteraceae	Myriactis	Myriactis wightii	Yes		Yes	Yes		Yes				Yes
Dicotyledon	Asteraceae	Paraixeris	Paraixeris denticulata	Yes									Yes
Dicotyledon	Asteraceae	Microglossa	Microglossa pyrifolia			Yes	Yes	Yes					Yes
Dicotyledon	Asteraceae	Mulgedium	Mulgedium lessertianum			Yes	Yes						Yes
Dicotyledon	Asteraceae	Mulgedium	Mulgedium tataricum		Yes								Yes
Dicotyledon	Asteraceae	Myriactis	Myriactis delavayi	Yes		Yes							Yes
Dicotyledon	Asteraceae	Melanoseris	Melanoseris macrorhiza						Yes				Yes
Dicotyledon	Asteraceae	Myriactis	Myriactis wallichii	Yes		Yes	Yes		Yes				Yes
Dicotyledon	Asteraceae	Melanoseris	Melanoseris lessertiana	Yes			Yes						Yes
Dicotyledon	Asteraceae	Nannoglottis	Nannoglottis gynura	Yes			Yes						Yes
Dicotyledon	Asteraceae	Nannoglottis	Nannoglottis hookeri						Yes				Yes
Dicotyledon	Asteraceae	Neopallasia	Neopallasia pectinata	Yes	Yes	Yes	Yes						Yes
Dicotyledon	Asteraceae	Notoseris	Notoseris scandens			Yes							Yes
Dicotyledon	Asteraceae	Notoseris	Notoseris yakoensis			Yes							Yes
Dicotyledon	Asteraceae	Saussurea	Saussurea columnaris	Yes	Yes	Yes	Yes						Yes
Dicotyledon	Asteraceae	Myriactis	Myriactis nepalensis	Yes		Yes	Yes	Yes	Yes				Yes
Dicotyledon	Asteraceae	Ligularia	Ligularia rumicifolia			Yes			Yes				Yes
Dicotyledon	Asteraceae	Ligularia	Ligularia dux						Yes				Yes
Dicotyledon	Asteraceae	Ligularia	Ligularia hodgsonii	Yes									Yes
Dicotyledon	Asteraceae	Ligularia	Ligularia hookeri	Yes		Yes	Yes						Yes
Dicotyledon	Asteraceae	Ligularia	Ligularia intermedia	Yes									Yes
Dicotyledon	Asteraceae	Ligularia	Ligularia lamarum	Yes		Yes	Yes						Yes
Dicotyledon	Asteraceae	Melanoseris	Melanoseris souliei	Yes									Yes
Dicotyledon	Asteraceae	Ligularia	Ligularia retusa			Yes	Yes		Yes				Yes
Dicotyledon	Asteraceae	Paraixeris	Paraixeris pinnatipartita	Yes									Yes
Dicotyledon	Asteraceae	Ligularia	Ligularia sachalinensis	Yes									Yes
Dicotyledon	Asteraceae	Ligularia	Ligularia sagitta	Yes	Yes								Yes
Dicotyledon	Asteraceae	Ligularia	Ligularia thyrsoidea	Yes									Yes
Dicotyledon	Asteraceae	Ligularia	Ligularia virgaurea	Yes	Yes		Yes		Yes				Yes
Dicotyledon	Asteraceae	Melanoseris	Melanoseris cyanea			Yes	Yes						Yes
Dicotyledon	Asteraceae	Melanoseris	Melanoseris graciliflora			Yes	Yes	Yes					Yes
Dicotyledon	Asteraceae	Ligularia	Ligularia phyllocolea	Yes		Yes							Yes
Dicotyledon	Asteraceae	Rhynchospermum	Rhynchospermum verticillatum	Yes		Yes	Yes	Yes	Yes				Yes
Dicotyledon	Asteraceae	Olgaea	Olgaea leucophylla		Yes								Yes
Dicotyledon	Asteraceae	Pterocypsela	Pterocypsela indica	Yes			Yes	Yes	Yes				Yes
Dicotyledon	Asteraceae	Pterocypsela	Pterocypsela laciniata	Yes		Yes	Yes	Yes					Yes
Dicotyledon	Asteraceae	Pterocypsela	Pterocypsela raddeana	Yes			Yes	Yes					Yes
Dicotyledon	Asteraceae	Pulicaria	Pulicaria insignis	Yes		Yes	Yes		Yes				Yes
Dicotyledon	Asteraceae	Prenanthes	Prenanthes tatarinowii	Yes		Yes	Yes						Yes
Dicotyledon	Asteraceae	Rhaponticum	Rhaponticum repens		Yes								Yes
Dicotyledon	Asteraceae	Prenanthes	Prenanthes scandens			Yes			Yes				Yes
Dicotyledon	Asteraceae	Saussurea	Saussurea alata		Yes								Yes
Dicotyledon	Asteraceae	Saussurea	Saussurea amara	Yes	Yes			Yes					Yes
Dicotyledon	Asteraceae	Saussurea	Saussurea andersonii	Yes									Yes
Dicotyledon	Asteraceae	Saussurea	Saussurea andryaloides	Yes					Yes				Yes
Dicotyledon	Asteraceae	Saussurea	Saussurea aster	Yes		Yes	Yes						Yes
Dicotyledon	Asteraceae	Soroseris	Soroseris glomerata	Yes		Yes			Yes				Yes
Dicotyledon	Asteraceae	Pyrethrum	Pyrethrum pulchrum	Yes									Yes
Dicotyledon	Asteraceae	Pentanema	Pentanema indicum					Yes					Yes
Dicotyledon	Asteraceae	Paraprenanthes	Paraprenanthes pilipes					Yes					Yes
Dicotyledon	Asteraceae	Paraprenanthes	Paraprenanthes sororia	Yes		Yes	Yes	Yes					Yes
Dicotyledon	Asteraceae	Parasenecio	Parasenecio hastatus	Yes									Yes
Dicotyledon	Asteraceae	Parasenecio	Parasenecio palmatisectus	Yes		Yes	Yes		Yes				Yes
Dicotyledon	Asteraceae	Parasenecio	Parasenecio quinquelobus	Yes		Yes	Yes		Yes				Yes
Dicotyledon	Asteraceae	Pterocypsela	Pterocypsela elata	Yes									Yes
Dicotyledon	Asteraceae	Parasenecio	Parasenecio quinquelobus var. sinuatus			Yes			Yes				Yes
Dicotyledon	Asteraceae	Saussurea	Saussurea cana	Yes	Yes		Yes						Yes
Dicotyledon	Asteraceae	Pentanema	Pentanema indicum var. hypoleucum				Yes	Yes					Yes
Dicotyledon	Asteraceae	Petasites	Petasites tricholobus	Yes		Yes	Yes	Yes	Yes				Yes
Dicotyledon	Asteraceae	Picris	Picris hieracioides	Yes		Yes	Yes		Yes				Yes
Dicotyledon	Asteraceae	Picris	Picris japonica	Yes	Yes	Yes			Yes				Yes
Dicotyledon	Asteraceae	Pluchea	Pluchea eupatorioides				Yes						Yes
Dicotyledon	Asteraceae	Pluchea	Pluchea indica					Yes					Yes
Dicotyledon	Asteraceae	Parasenecio	Parasenecio palmatisectus var. moupinensis			Yes							Yes
Dicotyledon	Basellaceae	Polygonum	Polygonum assamicum	Yes									Yes
Dicotyledon	Basellaceae	Polygonum	Polygonum delicatulum	Yes		Yes	Yes		Yes				Yes
Dicotyledon	Balsaminaceae	Impatiens	Impatiens urticifolia						Yes				Yes
Dicotyledon	Balsaminaceae	Impatiens	Impatiens xanthina			Yes							Yes
Dicotyledon	Basellaceae	Polygonum	Polygonum acetosum		Yes								Yes
Dicotyledon	Basellaceae	Polygonum	Polygonum affine						Yes				Yes
Dicotyledon	Balsaminaceae	Impatiens	Impatiens sulcata			Yes							Yes
Dicotyledon	Basellaceae	Polygonum	Polygonum amplexicaule	Yes	Yes	Yes	Yes		Yes				Yes
Dicotyledon	Balsaminaceae	Impatiens	Impatiens stenentha	Yes		Yes	Yes		Yes				Yes
Dicotyledon	Basellaceae	Polygonum	Polygonum barbatum			Yes		Yes	Yes				Yes
Dicotyledon	Basellaceae	Polygonum	Polygonum bistorta	Yes									Yes
Dicotyledon	Basellaceae	Polygonum	Polygonum bungeanum		Yes								Yes
Dicotyledon	Basellaceae	Polygonum	Polygonum campanulatum	Yes		Yes	Yes	Yes					Yes
Dicotyledon	Basellaceae	Polygonum	Polygonum capitatum	Yes		Yes	Yes	Yes	Yes				Yes
Dicotyledon	Balanophoraceae	Balanophora	Balanophora polyandra						Yes				Yes
Dicotyledon	Basellaceae	Polygonum	Polygonum amphibium		Yes								Yes
Dicotyledon	Balsaminaceae	Impatiens	Impatiens drepanophora			Yes			Yes				Yes
Dicotyledon	Asteraceae	Sonchus	Sonchus uliginosus	Yes	Yes	Yes	Yes						Yes
Dicotyledon	Balsaminaceae	Impatiens	Impatiens aureliana				Yes						Yes
Dicotyledon	Balsaminaceae	Impatiens	Impatiens ceratophora			Yes							Yes
Dicotyledon	Balsaminaceae	Impatiens	Impatiens chimiliensis			Yes							Yes
Dicotyledon	Balsaminaceae	Impatiens	Impatiens chinensis				Yes	Yes					Yes
Dicotyledon	Balsaminaceae	Impatiens	Impatiens thomsonii						Yes				Yes
Dicotyledon	Balsaminaceae	Impatiens	Impatiens clavigera					Yes					Yes
Dicotyledon	Basellaceae	Polygonum	Polygonum dichotomum	Yes				Yes					Yes
Dicotyledon	Balsaminaceae	Impatiens	Impatiens duclouxii	Yes			Yes	Yes					Yes
Dicotyledon	Balsaminaceae	Impatiens	Impatiens holocentra			Yes	Yes						Yes
Dicotyledon	Balsaminaceae	Impatiens	Impatiens noli-tangere	Yes	Yes								Yes
Dicotyledon	Balsaminaceae	Impatiens	Impatiens racemosa			Yes	Yes		Yes				Yes
Dicotyledon	Balsaminaceae	Impatiens	Impatiens radiata	Yes		Yes							Yes
Dicotyledon	Balsaminaceae	Impatiens	Impatiens stenantha	Yes		Yes							Yes
Dicotyledon	Balsaminaceae	Impatiens	Impatiens claviger					Yes					Yes
Dicotyledon	Basellaceae	Polygonum	Polygonum patulum		Yes								Yes
Dicotyledon	Basellaceae	Polygonum	Polygonum chinense	Yes		Yes	Yes	Yes	Yes				Yes
Dicotyledon	Basellaceae	Polygonum	Polygonum muricatum	Yes			Yes	Yes	Yes				Yes
Dicotyledon	Basellaceae	Polygonum	Polygonum nepalense	Yes	Yes	Yes	Yes	Yes	Yes				Yes
Dicotyledon	Basellaceae	Polygonum	Polygonum nummulariifolium				Yes						Yes
Dicotyledon	Basellaceae	Polygonum	Polygonum pacificum		Yes								Yes
Dicotyledon	Basellaceae	Polygonum	Polygonum milletii	Yes			Yes						Yes
Dicotyledon	Basellaceae	Polygonum	Polygonum palmatum				Yes	Yes					Yes
Dicotyledon	Basellaceae	Polygonum	Polygonum microcephalum			Yes							Yes
Dicotyledon	Basellaceae	Polygonum	Polygonum perfoliatum	Yes		Yes	Yes	Yes					Yes
Dicotyledon	Basellaceae	Polygonum	Polygonum persicaria	Yes		Yes							Yes
Dicotyledon	Basellaceae	Polygonum	Polygonum polystachyum			Yes	Yes		Yes				Yes
Dicotyledon	Basellaceae	Polygonum	Polygonum posumbu	Yes			Yes	Yes	Yes				Yes
Dicotyledon	Basellaceae	Polygonum	Polygonum praetermissum	Yes		Yes	Yes	Yes	Yes				Yes
Dicotyledon	Asteraceae	Chrysanthemum	Chrysanthemum lavandulifolium	Yes	Yes								Yes
Dicotyledon	Basellaceae	Polygonum	Polygonum paleaceum	Yes		Yes	Yes	Yes					Yes
Dicotyledon	Basellaceae	Polygonum	Polygonum hydropiper	Yes		Yes	Yes	Yes	Yes				Yes
Dicotyledon	Basellaceae	Polygonum	Polygonum dissitiflorum	Yes									Yes
Dicotyledon	Basellaceae	Polygonum	Polygonum filicaule	Yes		Yes	Yes		Yes				Yes
Dicotyledon	Basellaceae	Polygonum	Polygonum forrestii	Yes		Yes	Yes		Yes				Yes
Dicotyledon	Basellaceae	Polygonum	Polygonum glaciale	Yes	Yes	Yes	Yes		Yes				Yes
Dicotyledon	Basellaceae	Polygonum	Polygonum griffithii	Yes		Yes	Yes		Yes				Yes
Dicotyledon	Basellaceae	Polygonum	Polygonum molle			Yes	Yes	Yes	Yes				Yes
Dicotyledon	Basellaceae	Polygonum	Polygonum hookeri	Yes	Yes	Yes	Yes		Yes				Yes
Dicotyledon	Balanophoraceae	Balanophora	Balanophora laxiflora	Yes		Yes	Yes	Yes	Yes				Yes
Dicotyledon	Basellaceae	Polygonum	Polygonum intramongolicum			Yes			Yes				Yes
Dicotyledon	Basellaceae	Polygonum	Polygonum japonicum	Yes		Yes	Yes	Yes	Yes				Yes
Dicotyledon	Basellaceae	Polygonum	Polygonum kawagoeanum	Yes		Yes		Yes	Yes				Yes
Dicotyledon	Basellaceae	Polygonum	Polygonum longisetum	Yes	Yes	Yes	Yes	Yes					Yes
Dicotyledon	Basellaceae	Polygonum	Polygonum maackianum	Yes				Yes					Yes
Dicotyledon	Basellaceae	Polygonum	Polygonum macrophyllum	Yes		Yes	Yes		Yes				Yes
Dicotyledon	Basellaceae	Polygonum	Polygonum hastato-sagittatum	Yes				Yes	Yes				Yes
Dicotyledon	Asteraceae	Taraxacum	Taraxacum tibetanum			Yes							Yes
Dicotyledon	Asteraceae	Vernonia	Vernonia attenuata				Yes						Yes
Dicotyledon	Asteraceae	Taraxacum	Taraxacum bicorne		Yes								Yes
Dicotyledon	Asteraceae	Taraxacum	Taraxacum borealisinense	Yes	Yes		Yes						Yes
Dicotyledon	Asteraceae	Taraxacum	Taraxacum dissectum	Yes									Yes
Dicotyledon	Asteraceae	Taraxacum	Taraxacum eriopodum		Yes								Yes
Dicotyledon	Asteraceae	Tanacetum	Tanacetum tatsienense	Yes		Yes	Yes						Yes
Dicotyledon	Asteraceae	Taraxacum	Taraxacum ohwianum		Yes								Yes
Dicotyledon	Asteraceae	Synurus	Synurus deltoides	Yes									Yes
Dicotyledon	Asteraceae	Tephroseris	Tephroseris kirilowii	Yes	Yes								Yes
Dicotyledon	Asteraceae	Tephroseris	Tephroseris pierotii	Yes									Yes
Dicotyledon	Asteraceae	Tussilago	Tussilago farfara	Yes					Yes				Yes
Dicotyledon	Asteraceae	Vernonia	Vernonia anthelmintica			Yes		Yes					Yes
Dicotyledon	Asteraceae	Vernonia	Vernonia arborea				Yes	Yes					Yes
Dicotyledon	Balsaminaceae	Impatiens	Impatiens arguta	Yes		Yes	Yes		Yes				Yes
Dicotyledon	Asteraceae	Taraxacum	Taraxacum indicum	Yes		Yes	Yes						Yes
Dicotyledon	Asteraceae	Synotis	Synotis alata	Yes		Yes	Yes		Yes				Yes
Dicotyledon	Asteraceae	Ligularia	Ligularia chimiliensis				Yes		Yes				Yes
Dicotyledon	Asteraceae	Soroseris	Soroseris hookeriana	Yes		Yes	Yes						Yes
Dicotyledon	Asteraceae	Sphaeranthus	Sphaeranthus africanus					Yes					Yes
Dicotyledon	Asteraceae	Sphaeranthus	Sphaeranthus senegalensis				Yes						Yes
Dicotyledon	Asteraceae	Stemmacantha	Stemmacantha uniflora		Yes								Yes
Dicotyledon	Asteraceae	Taraxacum	Taraxacum asiaticum		Yes								Yes
Dicotyledon	Asteraceae	Syneilesis	Syneilesis aconitifolia	Yes									Yes
Dicotyledon	Asteraceae	Vernonia	Vernonia blanda			Yes	Yes		Yes				Yes
Dicotyledon	Asteraceae	Synotis	Synotis cappa	Yes		Yes		Yes					Yes
Dicotyledon	Asteraceae	Synotis	Synotis glomerata			Yes							Yes
Dicotyledon	Asteraceae	Synotis	Synotis nagensium	Yes		Yes	Yes	Yes					Yes
Dicotyledon	Asteraceae	Synotis	Synotis saluenensis			Yes	Yes						Yes
Dicotyledon	Asteraceae	Synotis	Synotis triligulata			Yes	Yes						Yes
Dicotyledon	Asteraceae	Synotis	Synotis wallichii						Yes				Yes
Dicotyledon	Asteraceae	Stenoseris	Stenoseris graciliflora	Yes		Yes			Yes				Yes
Dicotyledon	Aucubaceae	Aucuba	Aucuba himalaica	Yes		Yes		Yes	Yes				Yes
Dicotyledon	Asteraceae	Vernonia	Vernonia aspera				Yes	Yes					Yes
Dicotyledon	Asteraceae	Youngia	Youngia gracilipes	Yes		Yes							Yes
Dicotyledon	Asteraceae	Youngia	Youngia racemifera	Yes		Yes	Yes		Yes				Yes
Dicotyledon	Asteraceae	Youngia	Youngia simulatrix				Yes		Yes				Yes
Dicotyledon	Asteraceae	Youngia	Youngia stenoma						Yes				Yes
Dicotyledon	Asteraceae	Xanthium	Xanthium inaequilaterum	Yes		Yes		Yes					Yes
Dicotyledon	Aucubaceae	Aucuba	Aucuba chinensis	Yes				Yes					Yes
Dicotyledon	Asteraceae	Wedelia	Wedelia wallichii	Yes				Yes					Yes
Dicotyledon	Balanophoraceae	Balanophora	Balanophora abbreviata			Yes	Yes						Yes
Dicotyledon	Balanophoraceae	Balanophora	Balanophora dioica				Yes		Yes				Yes
Dicotyledon	Balanophoraceae	Balanophora	Balanophora fargesii	Yes		Yes	Yes		Yes				Yes
Dicotyledon	Balanophoraceae	Balanophora	Balanophora harlandii	Yes			Yes	Yes					Yes
Dicotyledon	Balanophoraceae	Balanophora	Balanophora indica				Yes	Yes					Yes
Dicotyledon	Balanophoraceae	Balanophora	Balanophora involucrata	Yes		Yes	Yes	Yes	Yes				Yes
Dicotyledon	Asteraceae	Youngia	Youngia tenuicaulis		Yes								Yes
Dicotyledon	Asteraceae	Vernonia	Vernonia spirei				Yes	Yes					Yes
Dicotyledon	Asteraceae	Vernonia	Vernonia clivorum			Yes	Yes	Yes					Yes
Dicotyledon	Asteraceae	Vernonia	Vernonia cumingiana				Yes	Yes					Yes
Dicotyledon	Asteraceae	Vernonia	Vernonia divergens				Yes						Yes
Dicotyledon	Asteraceae	Vernonia	Vernonia extensa			Yes	Yes						Yes
Dicotyledon	Asteraceae	Vernonia	Vernonia parishii			Yes	Yes						Yes
Dicotyledon	Asteraceae	Youngia	Youngia cineripappa	Yes									Yes
Dicotyledon	Asteraceae	Vernonia	Vernonia solanifolia				Yes	Yes					Yes
Dicotyledon	Asteraceae	Soroseris	Soroseris erysimoides	Yes	Yes	Yes	Yes		Yes				Yes
Dicotyledon	Asteraceae	Vernonia	Vernonia volkameriifolia			Yes	Yes	Yes	Yes				Yes
Dicotyledon	Asteraceae	Waldheimia	Waldheimia glabra			Yes	Yes						Yes
Dicotyledon	Asteraceae	Waldheimia	Waldheimia vestita						Yes				Yes
Dicotyledon	Asteraceae	Wedelia	Wedelia biflora	Yes				Yes					Yes
Dicotyledon	Asteraceae	Wedelia	Wedelia prostrata					Yes					Yes
Dicotyledon	Asteraceae	Wedelia	Wedelia urticifolia	Yes		Yes	Yes	Yes					Yes
Dicotyledon	Asteraceae	Vernonia	Vernonia patula					Yes					Yes
Dicotyledon	Asteraceae	Himalaiella	Himalaiella deltoidea	Yes		Yes	Yes	Yes					Yes
Dicotyledon	Asteraceae	Inula	Inula nervosa	Yes		Yes		Yes					Yes
Dicotyledon	Asteraceae	Gynura	Gynura divaricata					Yes					Yes
Dicotyledon	Asteraceae	Gynura	Gynura japonica	Yes		Yes	Yes	Yes					Yes
Dicotyledon	Asteraceae	Gynura	Gynura nepalensis				Yes	Yes					Yes
Dicotyledon	Asteraceae	Gynura	Gynura procumbens					Yes					Yes
Dicotyledon	Asteraceae	Gynura	Gynura bicolor			Yes		Yes					Yes
Dicotyledon	Asteraceae	Hieracium	Hieracium umbellatum	Yes			Yes		Yes				Yes
Dicotyledon	Asteraceae	Gynura	Gynura barbareifolia					Yes					Yes
Dicotyledon	Asteraceae	Himalaiella	Himalaiella nivea			Yes							Yes
Dicotyledon	Asteraceae	Hippolytia	Hippolytia gossypina						Yes				Yes
Dicotyledon	Asteraceae	Hippolytia	Hippolytia kennedyi						Yes				Yes
Dicotyledon	Asteraceae	Inula	Inula cappa	Yes		Yes	Yes	Yes					Yes
Dicotyledon	Asteraceae	Inula	Inula japonica	Yes	Yes			Yes					Yes
Dicotyledon	Asteraceae	Eupatorium	Eupatorium japonicum var. tripartitum	Yes									Yes
Dicotyledon	Asteraceae	Hemistepta	Hemistepta lyrata	Yes		Yes	Yes	Yes					Yes
Dicotyledon	Asteraceae	Gnaphalium	Gnaphalium affine	Yes			Yes	Yes	Yes				Yes
Dicotyledon	Piperaceae	Piper	Piper kadsura				Yes	Yes					Yes
Dicotyledon	Asteraceae	Galatella	Galatella dahurica	Yes									Yes
Dicotyledon	Asteraceae	Gamochaeta	Gamochaeta pensylvanica	Yes		Yes	Yes	Yes					Yes
Dicotyledon	Asteraceae	Gerbera	Gerbera kunzeana	Yes		Yes	Yes		Yes				Yes
Dicotyledon	Asteraceae	Gerbera	Gerbera nivea	Yes									Yes
Dicotyledon	Asteraceae	Gynura	Gynura cusimbua	Yes		Yes	Yes		Yes				Yes
Dicotyledon	Asteraceae	Gnaphalium	Gnaphalium adnatum	Yes		Yes		Yes					Yes
Dicotyledon	Asteraceae	Inula	Inula racemosa	Yes									Yes
Dicotyledon	Asteraceae	Gnaphalium	Gnaphalium hypoleucum	Yes		Yes	Yes	Yes	Yes				Yes
Dicotyledon	Asteraceae	Gnaphalium	Gnaphalium japonicum	Yes		Yes		Yes					Yes
Dicotyledon	Asteraceae	Gnaphalium	Gnaphalium luteo-album	Yes									Yes
Dicotyledon	Asteraceae	Gnaphalium	Gnaphalium pensylvanicum					Yes					Yes
Dicotyledon	Asteraceae	Gnaphalium	Gnaphalium polycaulon					Yes					Yes
Dicotyledon	Asteraceae	Grangea	Grangea maderaspatana	Yes			Yes	Yes					Yes
Dicotyledon	Asteraceae	Gerbera	Gerbera piloselloides	Yes				Yes					Yes
Dicotyledon	Piperaceae	Piper	Piper sarmentosum				Yes	Yes	Yes				Yes
Dicotyledon	Asteraceae	Inula	Inula lineariifolia	Yes	Yes								Yes
Dicotyledon	Piperaceae	Zippelia	Zippelia begoniifolia			Yes							Yes
Dicotyledon	Piperaceae	Piper	Piper wallichii	Yes		Yes		Yes					Yes
Dicotyledon	Piperaceae	Piper	Piper thomsonii			Yes	Yes		Yes				Yes
Dicotyledon	Piperaceae	Piper	Piper sylvaticum						Yes				Yes
Dicotyledon	Plantaginaceae	Plantago	Plantago depressa	Yes	Yes	Yes	Yes	Yes	Yes				Yes
Dicotyledon	Piperaceae	Piper	Piper semiimmersum						Yes				Yes
Dicotyledon	Plantaginaceae	Plantago	Plantago major	Yes	Yes	Yes	Yes	Yes					Yes
Dicotyledon	Piperaceae	Piper	Piper rhytidocarpum						Yes				Yes
Dicotyledon	Piperaceae	Piper	Piper ponesheense				Yes						Yes
Dicotyledon	Piperaceae	Piper	Piper polysyphonum				Yes						Yes
Dicotyledon	Piperaceae	Piper	Piper pedicellatum				Yes						Yes
Dicotyledon	Piperaceae	Piper	Piper mutabile					Yes					Yes
Dicotyledon	Asteraceae	Ligularia	Ligularia dentata	Yes	Yes			Yes					Yes
Dicotyledon	Piperaceae	Piper	Piper suipigua			Yes			Yes				Yes
Dicotyledon	Plumbaginaceae	Limonium	Limonium bicolor		Yes								Yes
Dicotyledon	Asteraceae	Inula	Inula salsoloides		Yes								Yes
Dicotyledon	Asteraceae	Ixeridium	Ixeridium beauverdianum			Yes							Yes
Dicotyledon	Asteraceae	Ixeridium	Ixeridium dentatum	Yes									Yes
Dicotyledon	Plumbaginaceae	Plumbagella	Plumbagella micrantha	Yes	Yes	Yes			Yes				Yes
Dicotyledon	Plumbaginaceae	Limonium	Limonium tenellum		Yes								Yes
Dicotyledon	Plantaginaceae	Plantago	Plantago asiatica	Yes	Yes	Yes	Yes	Yes	Yes				Yes
Dicotyledon	Plumbaginaceae	Limonium	Limonium otolepis		Yes								Yes
Dicotyledon	Asteraceae	Eupatorium	Eupatorium lindleyanum	Yes				Yes					Yes
Dicotyledon	Plumbaginaceae	Limonium	Limonium aureum	Yes	Yes								Yes
Dicotyledon	Plumbaginaceae	Ceratostigma	Ceratostigma ulicinum						Yes				Yes
Dicotyledon	Plumbaginaceae	Ceratostigma	Ceratostigma griffithii	Yes		Yes	Yes		Yes				Yes
Dicotyledon	Plantaginaceae	Plantago	Plantago asiatica subsp. erosa	Yes		Yes	Yes	Yes					Yes
Dicotyledon	Plantaginaceae	Plantago	Plantago minuta		Yes								Yes
Dicotyledon	Plantaginaceae	Plantago	Plantago media	Yes									Yes
Dicotyledon	Plumbaginaceae	Limonium	Limonium sinense		Yes								Yes
Dicotyledon	Asteraceae	Cremanthodium	Cremanthodium reniforme	Yes		Yes							Yes
Dicotyledon	Asteraceae	Crepis	Crepis rigescens	Yes		Yes	Yes						Yes
Dicotyledon	Asteraceae	Cremanthodium	Cremanthodium delavayi			Yes							Yes
Dicotyledon	Asteraceae	Cremanthodium	Cremanthodium farreri			Yes							Yes
Dicotyledon	Asteraceae	Cremanthodium	Cremanthodium humile	Yes	Yes	Yes	Yes		Yes				Yes
Dicotyledon	Asteraceae	Cremanthodium	Cremanthodium nanum	Yes									Yes
Dicotyledon	Asteraceae	Cremanthodium	Cremanthodium atrocapitatum	Yes									Yes
Dicotyledon	Asteraceae	Cremanthodium	Cremanthodium pinnatisectum	Yes		Yes	Yes						Yes
Dicotyledon	Asteraceae	Cotula	Cotula hemisphaerica	Yes									Yes
Dicotyledon	Asteraceae	Cremanthodium	Cremanthodium smithianum	Yes	Yes	Yes	Yes		Yes				Yes
Dicotyledon	Asteraceae	Cremanthodium	Cremanthodium thomsonii	Yes		Yes							Yes
Dicotyledon	Asteraceae	Crepis	Crepis crocea		Yes								Yes
Dicotyledon	Asteraceae	Crepis	Crepis elongata	Yes					Yes				Yes
Dicotyledon	Asteraceae	Crepis	Crepis flexuosa	Yes	Yes		Yes		Yes				Yes
Dicotyledon	Asteraceae	Farfugium	Farfugium japonicum	Yes				Yes					Yes
Dicotyledon	Asteraceae	Cremanthodium	Cremanthodium palmatum			Yes							Yes
Dicotyledon	Asteraceae	Cirsium	Cirsium shansiense	Yes		Yes	Yes						Yes
Dicotyledon	Bignoniaceae	Mayodendron	Mayodendron igneum				Yes	Yes					Yes
Dicotyledon	Asteraceae	Cirsium	Cirsium argyrancanthum	Yes		Yes	Yes		Yes				Yes
Dicotyledon	Asteraceae	Cirsium	Cirsium arvense	Yes			Yes						Yes
Dicotyledon	Asteraceae	Cirsium	Cirsium eriophoroides			Yes	Yes		Yes				Yes
Dicotyledon	Asteraceae	Cirsium	Cirsium lanatum		Yes								Yes
Dicotyledon	Asteraceae	Cremanthodium	Cremanthodium campanulatum	Yes		Yes	Yes						Yes
Dicotyledon	Asteraceae	Cirsium	Cirsium setosum	Yes	Yes			Yes					Yes
Dicotyledon	Asteraceae	Cyathocline	Cyathocline purpurea	Yes		Yes	Yes	Yes					Yes
Dicotyledon	Asteraceae	Cirsium	Cirsium souliei	Yes	Yes		Yes						Yes
Dicotyledon	Asteraceae	Cissampelopsis	Cissampelopsis corifolia			Yes							Yes
Dicotyledon	Asteraceae	Cissampelopsis	Cissampelopsis volubilis			Yes		Yes					Yes
Dicotyledon	Asteraceae	Conyza	Conyza japonica	Yes		Yes		Yes	Yes				Yes
Dicotyledon	Asteraceae	Conyza	Conyza leucantha			Yes		Yes					Yes
Dicotyledon	Asteraceae	Conyza	Conyza stricta var. pinnatifida	Yes			Yes						Yes
Dicotyledon	Asteraceae	Cirsium	Cirsium maackii	Yes									Yes
Dicotyledon	Asteraceae	Erigeron	Erigeron himalajensis				Yes						Yes
Dicotyledon	Asteraceae	Crepis	Crepis lignea					Yes					Yes
Dicotyledon	Asteraceae	Emilia	Emilia fosbergii			Yes		Yes					Yes
Dicotyledon	Asteraceae	Emilia	Emilia prenanthoidea			Yes	Yes	Yes					Yes
Dicotyledon	Asteraceae	Enydra	Enydra fluctuans			Yes	Yes						Yes
Dicotyledon	Asteraceae	Epaltes	Epaltes australis					Yes					Yes
Dicotyledon	Asteraceae	Echinops	Echinops latifolius		Yes								Yes
Dicotyledon	Asteraceae	Erigeron	Erigeron elongatus	Yes	Yes	Yes			Yes				Yes
Dicotyledon	Asteraceae	Echinops	Echinops davuricus	Yes									Yes
Dicotyledon	Asteraceae	Erigeron	Erigeron kamtschaticus	Yes									Yes
Dicotyledon	Asteraceae	Erigeron	Erigeron multiradiatus	Yes	Yes	Yes	Yes		Yes				Yes
Dicotyledon	Asteraceae	Eschenbachia	Eschenbachia japonica			Yes							Yes
Dicotyledon	Asteraceae	Eupatorium	Eupatorium fortunei				Yes	Yes					Yes
Dicotyledon	Asteraceae	Eupatorium	Eupatorium heterophyllum	Yes		Yes	Yes	Yes	Yes				Yes
Dicotyledon	Asteraceae	Eupatorium	Eupatorium japonicum	Yes		Yes	Yes	Yes					Yes
Dicotyledon	Asteraceae	Erigeron	Erigeron acer	Yes	Yes	Yes							Yes
Dicotyledon	Asteraceae	Dolomiaea	Dolomiaea salwinensis			Yes	Yes						Yes
Dicotyledon	Asteraceae	Dendranthema	Dendranthema lavandulifolium var. seticuspe	Yes			Yes						Yes
Dicotyledon	Asteraceae	Dichrocephala	Dichrocephala auriculata	Yes		Yes	Yes	Yes					Yes
Dicotyledon	Asteraceae	Dichrocephala	Dichrocephala benthamii	Yes		Yes	Yes	Yes					Yes
Dicotyledon	Asteraceae	Dichrocephala	Dichrocephala chrysanthemifolia	Yes		Yes							Yes
Dicotyledon	Asteraceae	Dichrocephala	Dichrocephala integrifolia	Yes		Yes	Yes	Yes					Yes
Dicotyledon	Asteraceae	Elephantopus	Elephantopus scaber	Yes			Yes	Yes					Yes
Dicotyledon	Asteraceae	Dolomiaea	Dolomiaea edulis	Yes		Yes	Yes						Yes
Dicotyledon	Piperaceae	Piper	Piper chaudocanum				Yes						Yes
Dicotyledon	Asteraceae	Dubyaea	Dubyaea atropurpurea	Yes		Yes							Yes
Dicotyledon	Asteraceae	Dubyaea	Dubyaea bhotanica	Yes			Yes		Yes				Yes
Dicotyledon	Asteraceae	Dubyaea	Dubyaea pteropoda			Yes			Yes				Yes
Dicotyledon	Asteraceae	Dubyaea	Dubyaea tsarongensis			Yes							Yes
Dicotyledon	Asteraceae	Duhaldea	Duhaldea cappa	Yes		Yes	Yes	Yes					Yes
Dicotyledon	Asteraceae	Duhaldea	Duhaldea nervosa	Yes		Yes	Yes						Yes
Dicotyledon	Asteraceae	Doellingeria	Doellingeria scabra					Yes					Yes
Dicotyledon	Orobanchaceae	Boschniakia	Boschniakia himalaica	Yes	Yes	Yes	Yes		Yes				Yes
Dicotyledon	Asteraceae	Ixeris	Ixeris polycephala	Yes				Yes					Yes
Dicotyledon	Oxalidaceae	Biophytum	Biophytum fruticosum	Yes			Yes	Yes					Yes
Dicotyledon	Orobanchaceae	Orobanche	Orobanche cernua var. cumana						Yes				Yes
Dicotyledon	Orobanchaceae	Orobanche	Orobanche coerulescens	Yes	Yes	Yes		Yes	Yes				Yes
Dicotyledon	Orobanchaceae	Orobanche	Orobanche alba						Yes				Yes
Dicotyledon	Oxalidaceae	Oxalis	Oxalis acetosella	Yes		Yes							Yes
Dicotyledon	Orobanchaceae	Christisonia	Christisonia hookeri	Yes									Yes
Dicotyledon	Oxalidaceae	Oxalis	Oxalis griffithii	Yes		Yes	Yes	Yes	Yes				Yes
Dicotyledon	Orobanchaceae	Aeginetia	Aeginetia sinensis	Yes									Yes
Dicotyledon	Orobanchaceae	Aeginetia	Aeginetia indica	Yes			Yes	Yes					Yes
Dicotyledon	Orobanchaceae	Aeginetia	Aeginetia acaulis					Yes					Yes
Dicotyledon	Asteraceae	Ixeridium	Ixeridium strigosum	Yes		Yes			Yes				Yes
Dicotyledon	Asteraceae	Ixeris	Ixeris dissecta	Yes				Yes					Yes
Dicotyledon	Papaveraceae	Corydalis	Corydalis delicatula						Yes				Yes
Dicotyledon	Orobanchaceae	Lathraea	Lathraea japonica	Yes									Yes
Dicotyledon	Papaveraceae	Chelidonium	Chelidonium majus	Yes	Yes								Yes
Dicotyledon	Piperaceae	Piper	Piper mullesua			Yes	Yes		Yes				Yes
Dicotyledon	Papaveraceae	Corydalis	Corydalis davidii	Yes									Yes
Dicotyledon	Papaveraceae	Corydalis	Corydalis crispa			Yes			Yes				Yes
Dicotyledon	Papaveraceae	Corydalis	Corydalis cornuta	Yes									Yes
Dicotyledon	Papaveraceae	Corydalis	Corydalis conspersa	Yes	Yes								Yes
Dicotyledon	Oxalidaceae	Biophytum	Biophytum sensitivum				Yes	Yes					Yes
Dicotyledon	Papaveraceae	Corydalis	Corydalis balansae	Yes				Yes					Yes
Dicotyledon	Asteraceae	Jurinea	Jurinea mongolica		Yes								Yes
Dicotyledon	Asteraceae	Ixeridium	Ixeridium gramineum	Yes	Yes	Yes	Yes	Yes	Yes				Yes
Dicotyledon	Asteraceae	Ixeridium	Ixeridium graminifolium		Yes								Yes
Dicotyledon	Asteraceae	Ixeridium	Ixeridium sonchifolium	Yes	Yes			Yes					Yes
Dicotyledon	Pandaceae	Microdesmis	Microdesmis caseariifolia					Yes					Yes
Dicotyledon	Paeoniaceae	Paeonia	Paeonia obovata	Yes									Yes
Dicotyledon	Paeoniaceae	Paeonia	Paeonia lactiflora	Yes									Yes
Dicotyledon	Papaveraceae	Corydalis	Corydalis bungeana		Yes								Yes
Dicotyledon	Asteraceae	Leontopodium	Leontopodium longifolium		Yes	Yes							Yes
Dicotyledon	Asteraceae	Ixeris	Ixeris japonica	Yes				Yes					Yes
Dicotyledon	Asteraceae	Leontopodium	Leontopodium dedekensii	Yes	Yes	Yes	Yes	Yes	Yes				Yes
Dicotyledon	Asteraceae	Leontopodium	Leontopodium forrestianum			Yes							Yes
Dicotyledon	Asteraceae	Leontopodium	Leontopodium himalayanum	Yes		Yes	Yes		Yes				Yes
Dicotyledon	Asteraceae	Leontopodium	Leontopodium jacotianum						Yes				Yes
Dicotyledon	Asteraceae	Leontopodium	Leontopodium aurantiacum			Yes							Yes
Dicotyledon	Asteraceae	Leontopodium	Leontopodium leontopodioides	Yes	Yes		Yes						Yes
Dicotyledon	Asteraceae	Leontopodium	Leontopodium andersonii	Yes		Yes	Yes						Yes
Dicotyledon	Asteraceae	Leontopodium	Leontopodium nanum	Yes	Yes	Yes	Yes		Yes				Yes
Dicotyledon	Asteraceae	Leontopodium	Leontopodium ochroleucum						Yes				Yes
Dicotyledon	Asteraceae	Leontopodium	Leontopodium pusillum	Yes	Yes	Yes	Yes		Yes				Yes
Dicotyledon	Asteraceae	Leontopodium	Leontopodium stracheyi	Yes		Yes	Yes		Yes				Yes
Dicotyledon	Asteraceae	Leontopodium	Leontopodium jacotianum var. minum			Yes	Yes						Yes
Dicotyledon	Onagraceae	Ludwigia	Ludwigia peploides subsp. stipulacea				Yes	Yes					Yes
Dicotyledon	Asteraceae	Leontopodium	Leontopodium japonicum	Yes									Yes
Dicotyledon	Asteraceae	Lagenophora	Lagenophora stipitata			Yes							Yes
Dicotyledon	Asteraceae	Kalimeris	Kalimeris incisa	Yes									Yes
Dicotyledon	Asteraceae	Kalimeris	Kalimeris indica	Yes	Yes		Yes	Yes					Yes
Dicotyledon	Asteraceae	Kalimeris	Kalimeris integrifolia	Yes									Yes
Dicotyledon	Asteraceae	Kalimeris	Kalimeris indica var. polymorpha	Yes	Yes			Yes					Yes
Dicotyledon	Asteraceae	Karelinia	Karelinia caspia		Yes								Yes
Dicotyledon	Asteraceae	Leontopodium	Leontopodium conglobatum	Yes	Yes								Yes
Dicotyledon	Asteraceae	Lactuca	Lactuca dolichophylla				Yes						Yes
Dicotyledon	Papaveraceae	Corydalis	Corydalis dubia						Yes				Yes
Dicotyledon	Asteraceae	Laggera	Laggera alata	Yes				Yes					Yes
Dicotyledon	Asteraceae	Laggera	Laggera pterodonta	Yes			Yes	Yes					Yes
Dicotyledon	Asteraceae	Lapsanastrum	Lapsanastrum apogonoides	Yes				Yes					Yes
Dicotyledon	Asteraceae	Launaea	Launaea acaulis	Yes				Yes					Yes
Dicotyledon	Asteraceae	Launaea	Launaea sarmentosa					Yes					Yes
Dicotyledon	Asteraceae	Leibnitzia	Leibnitzia nepalensis	Yes		Yes							Yes
Dicotyledon	Asteraceae	Lactuca	Lactuca altaica		Yes								Yes
Dicotyledon	Papaveraceae	Meconopsis	Meconopsis betonicifolia				Yes		Yes				Yes
Dicotyledon	Papaveraceae	Dicentra	Dicentra macrantha	Yes									Yes
Dicotyledon	Papaveraceae	Meconopsis	Meconopsis lyrata			Yes	Yes						Yes
Dicotyledon	Papaveraceae	Meconopsis	Meconopsis lancifolia	Yes		Yes	Yes						Yes
Dicotyledon	Papaveraceae	Meconopsis	Meconopsis integrifolia	Yes	Yes	Yes	Yes		Yes				Yes
Dicotyledon	Papaveraceae	Meconopsis	Meconopsis impedita	Yes		Yes	Yes						Yes
Dicotyledon	Papaveraceae	Meconopsis	Meconopsis paniculata	Yes		Yes							Yes
Dicotyledon	Papaveraceae	Meconopsis	Meconopsis grandis						Yes				Yes
Dicotyledon	Papaveraceae	Meconopsis	Meconopsis simplicifolia						Yes				Yes
Dicotyledon	Papaveraceae	Macleaya	Macleaya cordata	Yes				Yes					Yes
Dicotyledon	Papaveraceae	Ichtyoselmis	Ichtyoselmis macrantha	Yes									Yes
Dicotyledon	Papaveraceae	Hypecoum	Hypecoum leptocarpum	Yes	Yes	Yes	Yes		Yes				Yes
Dicotyledon	Papaveraceae	Hypecoum	Hypecoum erectum		Yes								Yes
Dicotyledon	Papaveraceae	Hylomecon	Hylomecon japonica	Yes									Yes
Dicotyledon	Papaveraceae	Corydalis	Corydalis decumbens	Yes									Yes
Dicotyledon	Papaveraceae	Meconopsis	Meconopsis horridula	Yes	Yes		Yes						Yes
Dicotyledon	Pedaliaceae	Trapella	Trapella sinensis	Yes									Yes
Dicotyledon	Piperaceae	Piper	Piper bonii					Yes					Yes
Dicotyledon	Piperaceae	Piper	Piper boehmeriifolium			Yes	Yes	Yes					Yes
Dicotyledon	Piperaceae	Peperomia	Peperomia tetraphylla	Yes		Yes	Yes	Yes	Yes				Yes
Dicotyledon	Piperaceae	Peperomia	Peperomia heyneana	Yes		Yes	Yes		Yes				Yes
Dicotyledon	Piperaceae	Peperomia	Peperomia blanda			Yes	Yes	Yes					Yes
Dicotyledon	Papaveraceae	Meconopsis	Meconopsis napaulensis	Yes									Yes
Dicotyledon	Asteraceae	Ixeridium	Ixeridium gracile	Yes		Yes	Yes	Yes	Yes				Yes
Dicotyledon	Papaveraceae	Dactylicapnos	Dactylicapnos torulosa	Yes		Yes	Yes	Yes					Yes
Dicotyledon	Passifloraceae	passiflora	Passiflora cupiformis	Yes		Yes	Yes	Yes					Yes
Dicotyledon	Passifloraceae	Passiflora	Passiflora cochinchinensis					Yes					Yes
Dicotyledon	Passifloraceae	Adenia	Adenia heterophylla			Yes	Yes	Yes					Yes
Dicotyledon	Passifloraceae	Adenia	Adenia cardiophylla				Yes						Yes
Dicotyledon	Papaveraceae	Meconopsis	Meconopsis wilsonii subsp. australis			Yes							Yes
Dicotyledon	Papaveraceae	Meconopsis	Meconopsis smithiana			Yes							Yes
Dicotyledon	Phrymaceae	Phryma	Phryma leptostachya subsp. asiatica	Yes		Yes	Yes	Yes					Yes
Dicotyledon	Papaveraceae	Corydalis	Corydalis hookeri						Yes				Yes
Dicotyledon	Papaveraceae	Dicranostigma	Dicranostigma lactucoides						Yes				Yes
Dicotyledon	Papaveraceae	Corydalis	Corydalis mayae	Yes		Yes	Yes						Yes
Dicotyledon	Papaveraceae	Corydalis	Corydalis longipes						Yes				Yes
Dicotyledon	Papaveraceae	Corydalis	Corydalis leptocarpa			Yes	Yes						Yes
Dicotyledon	Papaveraceae	Corydalis	Corydalis iochanensis	Yes									Yes
Dicotyledon	Papaveraceae	Corydalis	Corydalis ophiocarpa	Yes	Yes	Yes	Yes		Yes				Yes
Dicotyledon	Papaveraceae	Corydalis	Corydalis incisa	Yes									Yes
Dicotyledon	Papaveraceae	Corydalis	Corydalis pallida	Yes									Yes
Dicotyledon	Papaveraceae	Corydalis	Corydalis heterocarpa	Yes									Yes
Dicotyledon	Papaveraceae	Corydalis	Corydalis hendersonii				Yes		Yes				Yes
Dicotyledon	Papaveraceae	Corydalis	Corydalis gracillima	Yes		Yes	Yes						Yes
Dicotyledon	Papaveraceae	Corydalis	Corydalis flaccida	Yes		Yes	Yes		Yes				Yes
Dicotyledon	Papaveraceae	Corydalis	Corydalis edulis	Yes									Yes
Dicotyledon	Papaveraceae	Corydalis	Corydalis dulongjiangensis			Yes							Yes
Dicotyledon	Papaveraceae	Corydalis	Corydalis inopinata						Yes				Yes
Dicotyledon	Papaveraceae	Corydalis	Corydalis tangutica		Yes								Yes
Dicotyledon	Papaveraceae	Dactylicapnos	Dactylicapnos scandens			Yes	Yes						Yes
Dicotyledon	Papaveraceae	Dactylicapnos	Dactylicapnos roylei	Yes		Yes		Yes					Yes
Dicotyledon	Papaveraceae	Dactylicapnos	Dactylicapnos lichiangensis	Yes		Yes	Yes		Yes				Yes
Dicotyledon	Papaveraceae	Corydalis	Corydalis polygalina var. micrantha						Yes				Yes
Dicotyledon	Papaveraceae	Corydalis	Corydalis triternatifolia	Yes		Yes	Yes						Yes
Dicotyledon	Papaveraceae	Corydalis	Corydalis moorcroftiana						Yes				Yes
Dicotyledon	Papaveraceae	Corydalis	Corydalis temulifolia	Yes									Yes
Dicotyledon	Asteraceae	Ligularia	Ligularia cremanthodioides						Yes				Yes
Dicotyledon	Papaveraceae	Corydalis	Corydalis stricta	Yes									Yes
Dicotyledon	Papaveraceae	Corydalis	Corydalis sheareri	Yes				Yes					Yes
Dicotyledon	Papaveraceae	Corydalis	Corydalis racemosa	Yes				Yes					Yes
Dicotyledon	Papaveraceae	Corydalis	Corydalis pterygopetala	Yes		Yes	Yes						Yes
Dicotyledon	Papaveraceae	Corydalis	Corydalis polyphylla			Yes	Yes						Yes
Dicotyledon	Papaveraceae	Corydalis	Corydalis polygalina						Yes				Yes
Dicotyledon	Papaveraceae	Corydalis	Corydalis trifoliata			Yes	Yes						Yes
Dicotyledon	Melastomataceae	Medinilla	Medinilla septentrionalis				Yes	Yes					Yes
Dicotyledon	Malvaceae	Thespesia	Thespesia lampas					Yes					Yes
Dicotyledon	Malvaceae	Urena	Urena lobata	Yes		Yes	Yes	Yes	Yes				Yes
Dicotyledon	Malvaceae	Urena	Urena repanda			Yes	Yes	Yes					Yes
Dicotyledon	Malvaceae	Urena	Urena lobata var. glauca			Yes	Yes	Yes					Yes
Dicotyledon	Basellaceae	Polygonum	Polygonum vacciniifolium						Yes				Yes
Dicotyledon	Basellaceae	Polygonum	Polygonum thunbergii	Yes					Yes				Yes
Dicotyledon	Basellaceae	Polygonum	Polygonum taquetii	Yes				Yes					Yes
Dicotyledon	Mastixiaceae	Mastixia	Mastixia pentandra				Yes						Yes
Dicotyledon	Mastixiaceae	Mastixia	Mastixia pentandra subsp. chinensis				Yes						Yes
Dicotyledon	Melastomataceae	Allomorphia	Allomorphia balansae				Yes	Yes					Yes
Dicotyledon	Melastomataceae	Allomorphia	Allomorphia baviensis				Yes						Yes
Dicotyledon	Melastomataceae	Blastus	Blastus cochinchinensis					Yes					Yes
Dicotyledon	Melastomataceae	Medinilla	Medinilla himalayana				Yes						Yes
Dicotyledon	Opiliaceae	Champereia	Champereia manillana					Yes					Yes
Dicotyledon	Melastomataceae	Osbeckia	Osbeckia nepalensis			Yes							Yes
Dicotyledon	Melastomataceae	Oxyspora	Oxyspora vagans				Yes		Yes				Yes
Dicotyledon	Melastomataceae	Oxyspora	Oxyspora paniculata			Yes	Yes	Yes	Yes				Yes
Dicotyledon	Melastomataceae	Oxyspora	Oxyspora cernua						Yes				Yes
Dicotyledon	Melastomataceae	Osbeckia	Osbeckia nepalensis var. albiflora			Yes	Yes		Yes				Yes
Dicotyledon	Melastomataceae	Osbeckia	Osbeckia chinensis var. angustifolia	Yes		Yes	Yes	Yes					Yes
Dicotyledon	Melastomataceae	Medinilla	Medinilla petelotii						Yes				Yes
Dicotyledon	Melastomataceae	Osbeckia	Osbeckia opipara	Yes		Yes	Yes	Yes	Yes				Yes
Dicotyledon	Melastomataceae	Medinilla	Medinilla rubicunda			Yes			Yes				Yes
Dicotyledon	Melastomataceae	Memecylon	Memecylon scutellatum				Yes						Yes
Dicotyledon	Melastomataceae	Melastoma	Melastoma sanguineum					Yes					Yes
Dicotyledon	Melastomataceae	Melastoma	Melastoma normale				Yes	Yes					Yes
Dicotyledon	Melastomataceae	Melastoma	Melastoma malabathricum	Yes		Yes	Yes	Yes	Yes				Yes
Dicotyledon	Melastomataceae	Melastoma	Melastoma dodecandrum					Yes					Yes
Dicotyledon	Malvaceae	Sida	Sida orientalis	Yes		Yes	Yes	Yes					Yes
Dicotyledon	Melastomataceae	Osbeckia	Osbeckia paludosa			Yes	Yes		Yes				Yes
Dicotyledon	Magnoliaceae	Michelia	Michelia macclurei					Yes					Yes
Dicotyledon	Malvaceae	Sida	Sida alnifolia var. microphylla			Yes	Yes	Yes					Yes
Dicotyledon	Malpighiaceae	Hiptage	Hiptage benghalensis			Yes		Yes					Yes
Dicotyledon	Malpighiaceae	Hiptage	Hiptage acuminata				Yes						Yes
Dicotyledon	Malpighiaceae	Aspidopterys	Aspidopterys nutans				Yes						Yes
Dicotyledon	Malpighiaceae	Aspidopterys	Aspidopterys glabriuscula			Yes	Yes	Yes	Yes				Yes
Dicotyledon	Malpighiaceae	Hiptage	Hiptage benghalensis var. tonkinensis				Yes	Yes					Yes
Dicotyledon	Magnoliaceae	Michelia	Michelia mediocris					Yes					Yes
Dicotyledon	Malvaceae	Abelmoschus	Abelmoschus crinitus			Yes		Yes					Yes
Dicotyledon	Magnoliaceae	Michelia	Michelia gioii				Yes						Yes
Dicotyledon	Magnoliaceae	Michelia	Michelia foveolata					Yes					Yes
Dicotyledon	Magnoliaceae	Michelia	Michelia floribunda	Yes		Yes	Yes		Yes				Yes
Dicotyledon	Magnoliaceae	Michelia	Michelia doltsopa			Yes			Yes				Yes
Dicotyledon	Magnoliaceae	Michelia	Michelia chapensis					Yes					Yes
Dicotyledon	Magnoliaceae	Michelia	Michelia balansae					Yes					Yes
Dicotyledon	Magnoliaceae	Yulania	Yulania campbelli			Yes	Yes		Yes				Yes
Dicotyledon	Malvaceae	Hibiscus	Hibiscus surattensis				Yes						Yes
Dicotyledon	Melastomataceae	Sarcopyramis	Sarcopyramis nepalensis			Yes							Yes
Dicotyledon	Malvaceae	Sida	Sida mysorensis					Yes					Yes
Dicotyledon	Malvaceae	Sida	Sida cordata				Yes	Yes					Yes
Dicotyledon	Malvaceae	Sida	Sida alnifolia	Yes			Yes	Yes					Yes
Dicotyledon	Malvaceae	Malva	Malva pusilla	Yes		Yes	Yes						Yes
Dicotyledon	Malpighiaceae	Hiptage	Hiptage candicans				Yes						Yes
Dicotyledon	Malvaceae	Kydia	Kydia calycina				Yes						Yes
Dicotyledon	Malvaceae	Sida	Sida subcordata	Yes		Yes	Yes						Yes
Dicotyledon	Malvaceae	Cenocentrum	Cenocentrum tonkinense				Yes						Yes
Dicotyledon	Malvaceae	Abutilon	Abutilon sinense	Yes		Yes	Yes	Yes					Yes
Dicotyledon	Malvaceae	Abutilon	Abutilon indicum	Yes		Yes		Yes					Yes
Dicotyledon	Malvaceae	Abutilon	Abutilon guineense					Yes					Yes
Dicotyledon	Malvaceae	Abelmoschus	Abelmoschus manihot var. pungens			Yes	Yes	Yes					Yes
Dicotyledon	Malvaceae	Abelmoschus	Abelmoschus sagittifolius			Yes	Yes	Yes					Yes
Dicotyledon	Malvaceae	Kydia	Kydia glabrescens				Yes						Yes
Dicotyledon	Menispermaceae	Pericampylus	Pericampylus glaucus	Yes			Yes	Yes					Yes
Dicotyledon	Menispermaceae	Cyclea	Cyclea tonkinensis				Yes						Yes
Dicotyledon	Menispermaceae	Stephania	Stephania japonica	Yes		Yes	Yes	Yes					Yes
Dicotyledon	Menispermaceae	Stephania	Stephania hernandifolia			Yes	Yes	Yes	Yes				Yes
Dicotyledon	Menispermaceae	Stephania	Stephania forsteri			Yes	Yes						Yes
Dicotyledon	Menispermaceae	Stephania	Stephania dolichopoda			Yes	Yes						Yes
Dicotyledon	Menispermaceae	Tinomiscium	Tinomiscium petiolare				Yes	Yes					Yes
Dicotyledon	Menispermaceae	Sinomenium	Sinomenium acutum	Yes		Yes	Yes						Yes
Dicotyledon	Menispermaceae	Tinospora	Tinospora crispa				Yes	Yes					Yes
Dicotyledon	Menispermaceae	Parabaena	Parabaena sagittata				Yes	Yes	Yes				Yes
Dicotyledon	Menispermaceae	Menispermum	Menispermum dauricum	Yes									Yes
Dicotyledon	Menispermaceae	Hypserpa	Hypserpa nitida				Yes	Yes					Yes
Dicotyledon	Menispermaceae	Fibraurea	Fibraurea recisa					Yes					Yes
Dicotyledon	Menispermaceae	Diploclisia	Diploclisia glaucescens				Yes	Yes					Yes
Dicotyledon	Melastomataceae	Plagiopetalum	Plagiopetalum esquirolii			Yes	Yes	Yes					Yes
Dicotyledon	Menispermaceae	Stephania	Stephania brachyandra			Yes	Yes						Yes
Dicotyledon	Menyanthaceae	Nymphoides	Nymphoides peltatum		Yes								Yes
Dicotyledon	Moraceae	Broussonetia	Broussonetia kaempferi	Yes				Yes					Yes
Dicotyledon	Moraceae	Artocarpus	Artocarpus nitidus subsp. griffithii				Yes						Yes
Dicotyledon	Moraceae	Artocarpus	Artocarpus tonkinensis				Yes	Yes					Yes
Dicotyledon	Moraceae	Artocarpus	Artocarpus styracifolius					Yes					Yes
Dicotyledon	Moraceae	Artocarpus	Artocarpus petelotii				Yes						Yes
Dicotyledon	Menispermaceae	Stephania	Stephania longa	Yes				Yes					Yes
Dicotyledon	Moraceae	Antiaris	Antiaris toxicaria				Yes	Yes					Yes
Dicotyledon	Menispermaceae	Cyclea	Cyclea polypetala			Yes	Yes	Yes					Yes
Dicotyledon	Menyanthaceae	Nymphoides	Nymphoides peltata	Yes									Yes
Dicotyledon	Menyanthaceae	Nymphoides	Nymphoides indica	Yes			Yes	Yes					Yes
Dicotyledon	Menyanthaceae	Nymphoides	Nymphoides hydrophylla					Yes					Yes
Dicotyledon	Menyanthaceae	Nymphoides	Nymphoides cristata					Yes					Yes
Dicotyledon	Menyanthaceae	Menyanthes	Menyanthes trifoliata						Yes				Yes
Dicotyledon	Menispermaceae	Tinospora	Tinospora sinensis				Yes	Yes					Yes
Dicotyledon	Moraceae	Artocarpus	Artocarpus nitidus					Yes					Yes
Dicotyledon	Meliaceae	Aglaia	Aglaia perviridis				Yes						Yes
Dicotyledon	Menispermaceae	Cyclea	Cyclea wattii	Yes		Yes	Yes						Yes
Dicotyledon	Meliaceae	Dysoxylum	Dysoxylum excelsum				Yes		Yes				Yes
Dicotyledon	Meliaceae	Cipadessa	Cipadessa baccifera	Yes		Yes	Yes	Yes					Yes
Dicotyledon	Meliaceae	Chukrasia	Chukrasia tabularis				Yes	Yes	Yes				Yes
Dicotyledon	Meliaceae	Chisocheton	Chisocheton cumingianus subsp. balansae			Yes	Yes						Yes
Dicotyledon	Meliaceae	Dysoxylum	Dysoxylum lenticellatum				Yes						Yes
Dicotyledon	Meliaceae	Aglaia	Aglaia spectabilis				Yes						Yes
Dicotyledon	Meliaceae	Dysoxylum	Dysoxylum mollissimum				Yes	Yes					Yes
Dicotyledon	Meliaceae	Aglaia	Aglaia elaeagnoidea				Yes	Yes					Yes
Dicotyledon	Melastomataceae	Sporoxeia	Sporoxeia sciadophila			Yes							Yes
Dicotyledon	Melastomataceae	Sonerila	Sonerila maculata				Yes	Yes					Yes
Dicotyledon	Melastomataceae	Sonerila	Sonerila erecta			Yes	Yes	Yes					Yes
Dicotyledon	Melastomataceae	Sarcopyramis	Sarcopyramis bodinieri var. delicata	Yes		Yes		Yes					Yes
Dicotyledon	Magnoliaceae	Manglietia	Manglietia chevalieri					Yes					Yes
Dicotyledon	Meliaceae	Aphanamixis	Aphanamixis polystachya				Yes	Yes					Yes
Dicotyledon	Menispermaceae	Aspidocarya	Aspidocarya uvifera				Yes	Yes					Yes
Dicotyledon	Menispermaceae	Cyclea	Cyclea meeboldii			Yes	Yes						Yes
Dicotyledon	Menispermaceae	Cyclea	Cyclea hypoglauca				Yes	Yes					Yes
Dicotyledon	Menispermaceae	Cyclea	Cyclea barbata	Yes									Yes
Dicotyledon	Menispermaceae	Cocculus	Cocculus orbiculatus var. mollis	Yes		Yes	Yes	Yes					Yes
Dicotyledon	Menispermaceae	Cocculus	Cocculus orbiculatus	Yes		Yes	Yes	Yes					Yes
Dicotyledon	Meliaceae	Dysoxylum	Dysoxylum grande				Yes						Yes
Dicotyledon	Menispermaceae	Cissampelos	Cissampelos pareira var. hirsuta				Yes	Yes					Yes
Dicotyledon	Melastomataceae	Sarcopyramis	Sarcopyramis napalensis			Yes							Yes
Dicotyledon	Meliaceae	Walsura	Walsura robusta			Yes	Yes						Yes
Dicotyledon	Meliaceae	Walsura	Walsura pinnata				Yes						Yes
Dicotyledon	Meliaceae	Toona	Toona ciliata var. yunnanensis				Yes						Yes
Dicotyledon	Meliaceae	Munronia	Munronia unifoliolata	Yes									Yes
Dicotyledon	Meliaceae	Melia	Melia azedarach	Yes	Yes	Yes	Yes	Yes					Yes
Dicotyledon	Meliaceae	Heynea	Heynea trijuga	Yes		Yes	Yes	Yes					Yes
Dicotyledon	Menispermaceae	Cocculus	Cocculus laurifolius				Yes	Yes					Yes
Dicotyledon	Begoniaceae	Begonia	Begonia sikkimensis						Yes				Yes
Dicotyledon	Berberidaceae	Berberis	Berberis sikkimensis						Yes				Yes
Dicotyledon	Begoniaceae	Begonia	Begonia hatacoa						Yes				Yes
Dicotyledon	Begoniaceae	Begonia	Begonia hemsleyana	Yes			Yes						Yes
Dicotyledon	Begoniaceae	Begonia	Begonia longifolia				Yes	Yes					Yes
Dicotyledon	Begoniaceae	Begonia	Begonia modestiflora			Yes	Yes						Yes
Dicotyledon	Begoniaceae	Begonia	Begonia discreta				Yes						Yes
Dicotyledon	Begoniaceae	Begonia	Begonia rex					Yes					Yes
Dicotyledon	Begoniaceae	Begonia	Begonia cavaleriei					Yes					Yes
Dicotyledon	Begoniaceae	Begonia	Begonia acetosella var. hirtifolia				Yes						Yes
Dicotyledon	Begoniaceae	Begonia	Begonia flaviflora var. gamblei			Yes		Yes	Yes				Yes
Dicotyledon	Berberidaceae	Berberis	Berberis amabilis	Yes									Yes
Dicotyledon	Berberidaceae	Berberis	Berberis griffithiana			Yes			Yes				Yes
Dicotyledon	Berberidaceae	Berberis	Berberis ignorata						Yes				Yes
Dicotyledon	Basellaceae	Polygonum	Polygonum campanulatum var. fulvidum	Yes		Yes	Yes						Yes
Dicotyledon	Begoniaceae	Begonia	Begonia palmata			Yes	Yes	Yes	Yes				Yes
Dicotyledon	Basellaceae	Polygonum	Polygonum microcephalum var. sphaerocephalum	Yes		Yes	Yes						Yes
Dicotyledon	Magnoliaceae	Manglietia	Manglietia fordiana	Yes				Yes					Yes
Dicotyledon	Basellaceae	Polygonum	Polygonum chinense var. ovalifolium			Yes	Yes		Yes				Yes
Dicotyledon	Basellaceae	Polygonum	Polygonum glaciale var. przewalskii	Yes									Yes
Dicotyledon	Basellaceae	Polygonum	Polygonum japonicum var. conspicuum	Yes									Yes
Dicotyledon	Basellaceae	Polygonum	Polygonum lapathifolium var. lanatum	Yes				Yes					Yes
Dicotyledon	Begoniaceae	Begonia	Begonia handelii				Yes	Yes					Yes
Dicotyledon	Basellaceae	Polygonum	Polygonum macrophyllum var. stenophyllum	Yes	Yes				Yes				Yes
Dicotyledon	Berberidaceae	Berberis	Berberis sublevis			Yes							Yes
Dicotyledon	Basellaceae	Polygonum	Polygonum molle var. frondosum					Yes					Yes
Dicotyledon	Basellaceae	Polygonum	Polygonum molle var. rude	Yes		Yes	Yes						Yes
Dicotyledon	Basellaceae	Polygonum	Polygonum polystachyum var. longifolium			Yes			Yes				Yes
Dicotyledon	Basellaceae	Polygonum	Polygonum sibiricum var. thomsonii		Yes				Yes				Yes
Dicotyledon	Begoniaceae	Begonia	Begonia acetosella			Yes	Yes		Yes				Yes
Dicotyledon	Begoniaceae	Begonia	Begonia cathayana					Yes					Yes
Dicotyledon	Basellaceae	Polygonum	Polygonum longisetum var. rotundatum	Yes		Yes		Yes	Yes				Yes
Dicotyledon	Bignoniaceae	Campsis	Campsis grandiflora	Yes				Yes					Yes
Dicotyledon	Berberidaceae	Berberis	Berberis poiretii		Yes								Yes
Dicotyledon	Betulaceae	Carpinus	Carpinus viminea	Yes		Yes	Yes	Yes	Yes				Yes
Dicotyledon	Betulaceae	Carpinus	Carpinus cordata var. brevistachyus	Yes									Yes
Dicotyledon	Betulaceae	Corylus	Corylus ferox	Yes		Yes	Yes						Yes
Dicotyledon	Betulaceae	Corylus	Corylus heterophylla	Yes	Yes								Yes
Dicotyledon	Betulaceae	Betula	Betula utilis	Yes	Yes	Yes	Yes		Yes				Yes
Dicotyledon	Betulaceae	Ostrya	Ostrya japonica	Yes									Yes
Dicotyledon	Betulaceae	Betula	Betula platyphylla	Yes	Yes	Yes	Yes		Yes				Yes
Dicotyledon	Bignoniaceae	Catalpa	Catalpa ovata	Yes		Yes		Yes					Yes
Dicotyledon	Bignoniaceae	Dolichandrone	Dolichandrone stipulata				Yes						Yes
Dicotyledon	Bignoniaceae	Incarvillea	Incarvillea arguta	Yes		Yes	Yes	Yes	Yes				Yes
Dicotyledon	Bignoniaceae	Incarvillea	Incarvillea mairei var. grandiflora	Yes		Yes							Yes
Dicotyledon	Bignoniaceae	Markhamia	Markhamia stipulata				Yes	Yes					Yes
Dicotyledon	Rubiaceae	Oxyceros	Oxyceros sinensis	Yes			Yes	Yes					Yes
Dicotyledon	Betulaceae	Corylus	Corylus mandshurica		Yes								Yes
Dicotyledon	Betulaceae	Alnus	Alnus japonica	Yes				Yes					Yes
Dicotyledon	Berberidaceae	Berberis	Berberis virescens	Yes	Yes		Yes		Yes				Yes
Dicotyledon	Berberidaceae	Berberis	Berberis griffithiana var. pallida						Yes				Yes
Dicotyledon	Berberidaceae	Caulophyllum	Caulophyllum robustum	Yes	Yes	Yes	Yes						Yes
Dicotyledon	Berberidaceae	Mahonia	Mahonia duclouxiana	Yes			Yes	Yes					Yes
Dicotyledon	Berberidaceae	Mahonia	Mahonia napaulensis	Yes		Yes		Yes	Yes				Yes
Dicotyledon	Betulaceae	Carpinus	Carpinus londoniana				Yes	Yes					Yes
Dicotyledon	Berberidaceae	Sinopodophyllum	Sinopodophyllum hexandrum	Yes	Yes	Yes	Yes		Yes				Yes
Dicotyledon	Basellaceae	Polygonum	Polygonum aviculare var. fusco-ochreatum	Yes	Yes								Yes
Dicotyledon	Betulaceae	Alnus	Alnus nepalensis	Yes		Yes	Yes	Yes	Yes				Yes
Dicotyledon	Betulaceae	Alnus	Alnus trabeculosa	Yes				Yes					Yes
Dicotyledon	Betulaceae	Betula	Betula alnoides	Yes		Yes	Yes		Yes				Yes
Dicotyledon	Betulaceae	Betula	Betula chinensis	Yes	Yes								Yes
Dicotyledon	Betulaceae	Betula	Betula cylindrostachya			Yes	Yes		Yes				Yes
Dicotyledon	Betulaceae	Betula	Betula pendula	Yes	Yes		Yes		Yes				Yes
Dicotyledon	Berberidaceae	Mahonia	Mahonia polyodonta	Yes		Yes							Yes
Dicotyledon	Loranthaceae	Scurrula	Scurrula ferruginea				Yes						Yes
Dicotyledon	Loranthaceae	Macrosolen	Macrosolen bibracteolatus			Yes	Yes	Yes					Yes
Dicotyledon	Loranthaceae	Taxillus	Taxillus delavayi	Yes		Yes	Yes						Yes
Dicotyledon	Loranthaceae	Taxillus	Taxillus chinensis					Yes					Yes
Dicotyledon	Loranthaceae	Taxillus	Taxillus caloreas	Yes		Yes	Yes						Yes
Dicotyledon	Loranthaceae	Scurrula	Scurrula parasitica var. graciliflora	Yes		Yes	Yes	Yes	Yes				Yes
Dicotyledon	Loranthaceae	Taxillus	Taxillus sericus			Yes							Yes
Dicotyledon	Loranthaceae	Scurrula	Scurrula parasitica			Yes	Yes	Yes					Yes
Dicotyledon	Loranthaceae	Taxillus	Taxillus umbellifer						Yes				Yes
Dicotyledon	Loranthaceae	Scurrula	Scurrula elata	Yes		Yes	Yes		Yes				Yes
Dicotyledon	Loranthaceae	Scurrula	Scurrula chingii			Yes	Yes	Yes					Yes
Dicotyledon	Loranthaceae	Scurrula	Scurrula buddleioides			Yes			Yes				Yes
Dicotyledon	Loranthaceae	Scurrula	Scurrula atropurpurea			Yes	Yes	Yes					Yes
Dicotyledon	Loranthaceae	Macrosolen	Macrosolen robinsonii				Yes						Yes
Dicotyledon	Basellaceae	Polygonum	Polygonum chinense var. hispidum	Yes		Yes	Yes	Yes					Yes
Dicotyledon	Loranthaceae	Scurrula	Scurrula pulverulenta				Yes						Yes
Dicotyledon	Lythraceae	Lagerstroemia	Lagerstroemia tomentosa				Yes						Yes
Dicotyledon	Moraceae	Ficus	Ficus abelii	Yes		Yes	Yes	Yes	Yes				Yes
Dicotyledon	Magnoliaceae	Houpo?a	Houpo?a rostrata			Yes			Yes
Dicotyledon	Lythraceae	Woodfordia	Woodfordia fruticosa			Yes	Yes	Yes					Yes
Dicotyledon	Lythraceae	Rotala	Rotala rotundifolia	Yes		Yes	Yes	Yes					Yes
Dicotyledon	Lythraceae	Rotala	Rotala indica	Yes		Yes	Yes	Yes					Yes
Dicotyledon	Loranthaceae	Taxillus	Taxillus limprichtii					Yes					Yes
Dicotyledon	Lythraceae	Lagerstroemia	Lagerstroemia venusta				Yes						Yes
Dicotyledon	Loranthaceae	Loranthus	Loranthus lambertianus						Yes				Yes
Dicotyledon	Lythraceae	Lagerstroemia	Lagerstroemia subcostata	Yes				Yes					Yes
Dicotyledon	Lythraceae	Duabanga	Duabanga grandiflora			Yes	Yes						Yes
Dicotyledon	Lythraceae	Ammannia	Ammannia multiflora	Yes		Yes							Yes
Dicotyledon	Lythraceae	Ammannia	Ammannia auriculata	Yes		Yes		Yes					Yes
Dicotyledon	Loranthaceae	Taxillus	Taxillus limprichtii var. longiflorus			Yes	Yes						Yes
Dicotyledon	Loranthaceae	Taxillus	Taxillus vestitus			Yes							Yes
Dicotyledon	Lythraceae	Rotala	Rotala densiflora					Yes					Yes
Dicotyledon	Linaceae	Linum	Linum amurense		Yes								Yes
Dicotyledon	Loranthaceae	Macrosolen	Macrosolen cochinchinensis	Yes		Yes	Yes	Yes					Yes
Dicotyledon	Linaceae	Tirpitzia	Tirpitzia sinensis					Yes					Yes
Dicotyledon	Linaceae	Tirpitzia	Tirpitzia ovoidea					Yes					Yes
Dicotyledon	Linaceae	Reinwardtia	Reinwardtia indica	Yes		Yes	Yes	Yes					Yes
Dicotyledon	Linaceae	Linum	Linum stelleroides	Yes									Yes
Dicotyledon	Loganiaceae	Buddleja	Buddleja forrestii			Yes							Yes
Dicotyledon	Linaceae	Linum	Linum pallescens		Yes								Yes
Dicotyledon	Loganiaceae	Buddleja	Buddleja macrostachya	Yes		Yes			Yes				Yes
Dicotyledon	Linaceae	Anisadenia	Anisadenia pubescens	Yes		Yes			Yes				Yes
Dicotyledon	Basellaceae	Polygonum	Polygonum viscoferum	Yes									Yes
Dicotyledon	Basellaceae	Polygonum	Polygonum viscosum	Yes			Yes	Yes					Yes
Dicotyledon	Basellaceae	Polygonum	Polygonum viviparum	Yes	Yes		Yes						Yes
Dicotyledon	Basellaceae	Polygonum	Polygonum wallichii			Yes	Yes						Yes
Dicotyledon	Basellaceae	Polygonum	Polygonum amplexicaule var. sinense	Yes									Yes
Dicotyledon	Linaceae	Linum	Linum perenne	Yes	Yes	Yes			Yes				Yes
Dicotyledon	Loranthaceae	Dendrophthoe	Dendrophthoe pentandra			Yes	Yes	Yes					Yes
Dicotyledon	Loranthaceae	Loranthus	Loranthus delavayi	Yes		Yes	Yes	Yes	Yes				Yes
Dicotyledon	Loranthaceae	Helixanthera	Helixanthera terrestris						Yes				Yes
Dicotyledon	Loranthaceae	Helixanthera	Helixanthera sampsonii	Yes				Yes					Yes
Dicotyledon	Loranthaceae	Helixanthera	Helixanthera parasitica			Yes	Yes	Yes	Yes				Yes
Dicotyledon	Loranthaceae	Helixanthera	Helixanthera coccinea				Yes						Yes
Dicotyledon	Loganiaceae	Buddleja	Buddleja candida						Yes				Yes
Dicotyledon	Loranthaceae	Elytranthe	Elytranthe albida			Yes	Yes	Yes					Yes
Dicotyledon	Magnoliaceae	Manglietia	Manglietia conifera			Yes		Yes					Yes
Dicotyledon	Loganiaceae	Mitreola	Mitreola petiolata			Yes	Yes						Yes
Dicotyledon	Loganiaceae	Mitreola	Mitreola pedicellata	Yes		Yes		Yes					Yes
Dicotyledon	Loganiaceae	Mitrasacme	Mitrasacme pygmaea					Yes					Yes
Dicotyledon	Loganiaceae	Gardneria	Gardneria ovata	Yes			Yes	Yes	Yes				Yes
Dicotyledon	Loganiaceae	Gardneria	Gardneria angustifolia	Yes		Yes		Yes					Yes
Dicotyledon	Loganiaceae	Buddleja	Buddleja myriantha	Yes		Yes	Yes	Yes	Yes				Yes
Dicotyledon	Loranthaceae	Elytranthe	Elytranthe parasitica						Yes				Yes
Dicotyledon	Nyctaginaceae	Valeriana	Valeriana flaccidissima	Yes		Yes	Yes						Yes
Dicotyledon	Basellaceae	Polygonum	Polygonum senticosum	Yes		Yes							Yes
Dicotyledon	Nyssaceae	Nyssa	Nyssa sinensis	Yes				Yes					Yes
Dicotyledon	Nyssaceae	Nyssa	Nyssa javanica			Yes	Yes	Yes	Yes				Yes
Dicotyledon	Nymphaeaceae	Nymphaea	Nymphaea tetragona	Yes				Yes					Yes
Dicotyledon	Nyctaginaceae	Valeriana	Valeriana officinalis	Yes	Yes			Yes					Yes
Dicotyledon	Olacaceae	Schoepfia	Schoepfia fragrans				Yes		Yes				Yes
Dicotyledon	Nyctaginaceae	Valeriana	Valeriana hardwickii	Yes		Yes	Yes		Yes				Yes
Dicotyledon	Olacaceae	Schoepfia	Schoepfia griffithii			Yes		Yes	Yes				Yes
Dicotyledon	Nyctaginaceae	Valeriana	Valeriana barbulata	Yes		Yes	Yes						Yes
Dicotyledon	Nyctaginaceae	Valeriana	Valeriana amurensis	Yes	Yes								Yes
Dicotyledon	Nyctaginaceae	Boerhavia	Boerhavia repens	Yes									Yes
Dicotyledon	Basellaceae	Polygonum	Polygonum pubescens	Yes	Yes	Yes	Yes	Yes					Yes
Dicotyledon	Basellaceae	Polygonum	Polygonum runcinatum	Yes		Yes	Yes	Yes	Yes				Yes
Dicotyledon	Oleaceae	Jasminum	Jasminum lanceolarium	Yes		Yes	Yes	Yes	Yes				Yes
Dicotyledon	Nyctaginaceae	Valeriana	Valeriana jatamansi	Yes		Yes	Yes	Yes					Yes
Dicotyledon	Oleaceae	Fraxinus	Fraxinus insularis	Yes		Yes		Yes					Yes
Dicotyledon	Myrsinaceae	Myrsine	Myrsine africana	Yes		Yes	Yes	Yes	Yes				Yes
Dicotyledon	Oleaceae	Jasminum	Jasminum humile	Yes									Yes
Dicotyledon	Oleaceae	Jasminum	Jasminum dispermum	Yes		Yes	Yes		Yes				Yes
Dicotyledon	Oleaceae	Jasminum	Jasminum attenuatum			Yes	Yes						Yes
Dicotyledon	Oleaceae	Fraxinus	Fraxinus sikkimensis	Yes		Yes	Yes		Yes				Yes
Dicotyledon	Olacaceae	Erythropalum	Erythropalum scandens				Yes	Yes	Yes				Yes
Dicotyledon	Oleaceae	Fraxinus	Fraxinus platypoda		Yes		Yes						Yes
Dicotyledon	Basellaceae	Polygonum	Polygonum sibiricum	Yes	Yes	Yes			Yes				Yes
Dicotyledon	Oleaceae	Fraxinus	Fraxinus griffithii	Yes									Yes
Dicotyledon	Oleaceae	Fraxinus	Fraxinus floribunda	Yes		Yes	Yes						Yes
Dicotyledon	Oleaceae	Fraxinus	Fraxinus ferruginea				Yes						Yes
Dicotyledon	Oleaceae	Chionanthus	Chionanthus ramiflorus	Yes		Yes	Yes	Yes	Yes				Yes
Dicotyledon	Oleaceae	Chionanthus	Chionanthus henryanus				Yes						Yes
Dicotyledon	Olacaceae	Schoepfia	Schoepfia jasminodora	Yes		Yes	Yes	Yes	Yes				Yes
Dicotyledon	Oleaceae	Fraxinus	Fraxinus sieboldiana	Yes									Yes
Dicotyledon	Myrtaceae	Decaspermum	Decaspermum parviflorum				Yes	Yes					Yes
Dicotyledon	Basellaceae	Polygonum	Polygonum sagittatum	Yes									Yes
Dicotyledon	Myrtaceae	Rhodomyrtus	Rhodomyrtus tomentosa					Yes					Yes
Dicotyledon	Myrtaceae	Rhodamnia	Rhodamnia dumetorum					Yes					Yes
Dicotyledon	Myrtaceae	Pyrus	Pyrus pyrifolia	Yes		Yes		Yes					Yes
Dicotyledon	Myrtaceae	Pyrus	Pyrus pashia	Yes		Yes	Yes	Yes	Yes				Yes
Dicotyledon	Myrtaceae	Syzygium	Syzygium balsameum				Yes		Yes				Yes
Dicotyledon	Myrtaceae	Pyrus	Pyrus betulifolia	Yes	Yes								Yes
Dicotyledon	Myrtaceae	Syzygium	Syzygium buxifolium					Yes					Yes
Dicotyledon	Myrtaceae	Decaspermum	Decaspermum gracilentum				Yes	Yes					Yes
Dicotyledon	Myrtaceae	Baeckea	Baeckea frutescens					Yes					Yes
Dicotyledon	Myrsinaceae	Myrsine	Myrsine stolonifera	Yes		Yes	Yes	Yes					Yes
Dicotyledon	Myrsinaceae	Myrsine	Myrsine semiserrata	Yes		Yes	Yes	Yes	Yes				Yes
Dicotyledon	Myrsinaceae	Myrsine	Myrsine seguinii	Yes		Yes	Yes	Yes					Yes
Dicotyledon	Moraceae	Broussonetia	Broussonetia papyrifera	Yes		Yes	Yes	Yes					Yes
Dicotyledon	Myrtaceae	Pyrus	Pyrus calleryana	Yes	Yes		Yes	Yes					Yes
Dicotyledon	Myrtaceae	Syzygium	Syzygium levinei					Yes					Yes
Dicotyledon	Myrtaceae	Syzygium	Syzygium thumra				Yes						Yes
Dicotyledon	Myrtaceae	Syzygium	Syzygium tetragonum				Yes	Yes					Yes
Dicotyledon	Myrtaceae	Syzygium	Syzygium szemaoense				Yes						Yes
Dicotyledon	Myrtaceae	Syzygium	Syzygium sterrophyllum					Yes					Yes
Dicotyledon	Myrtaceae	Syzygium	Syzygium oblatum				Yes						Yes
Dicotyledon	Myrtaceae	Syzygium	Syzygium acuminatissimum					Yes					Yes
Dicotyledon	Myrtaceae	Syzygium	Syzygium lineatum				Yes						Yes
Dicotyledon	Oleaceae	Jasminum	Jasminum lang					Yes					Yes
Dicotyledon	Myrtaceae	Syzygium	Syzygium imitans					Yes					Yes
Dicotyledon	Myrtaceae	Syzygium	Syzygium globiflorum				Yes						Yes
Dicotyledon	Myrtaceae	Syzygium	Syzygium fruticosum				Yes	Yes					Yes
Dicotyledon	Myrtaceae	Syzygium	Syzygium cumini			Yes	Yes	Yes					Yes
Dicotyledon	Myrtaceae	Syzygium	Syzygium claviflorum				Yes	Yes					Yes
Dicotyledon	Myrtaceae	Syzygium	Syzygium championii					Yes					Yes
Dicotyledon	Myrtaceae	Syzygium	Syzygium megacarpum				Yes						Yes
Dicotyledon	Onagraceae	Circaea	Circaea alpina subsp. imaicola	Yes		Yes	Yes		Yes				Yes
Dicotyledon	Onagraceae	Chamerion	Chamerion latifolium	Yes					Yes				Yes
Dicotyledon	Onagraceae	Epilobium	Epilobium kermodei	Yes		Yes	Yes						Yes
Dicotyledon	Onagraceae	Epilobium	Epilobium gouldii	Yes									Yes
Dicotyledon	Onagraceae	Epilobium	Epilobium fastigiatoramosum	Yes	Yes		Yes		Yes				Yes
Dicotyledon	Onagraceae	Epilobium	Epilobium cylindricum	Yes		Yes	Yes		Yes				Yes
Dicotyledon	Onagraceae	Epilobium	Epilobium pannosum				Yes						Yes
Dicotyledon	Onagraceae	Circaea	Circaea alpina subsp. micrantha	Yes		Yes	Yes						Yes
Dicotyledon	Onagraceae	Epilobium	Epilobium parviflorum	Yes									Yes
Dicotyledon	Onagraceae	Circaea	Circaea alpina subsp. caulescens	Yes	Yes	Yes							Yes
Dicotyledon	Onagraceae	Circaea	Circaea repens	Yes		Yes			Yes				Yes
Dicotyledon	Onagraceae	Circaea	Circaea mollis	Yes									Yes
Dicotyledon	Onagraceae	Circaea	Circaea erubescens	Yes		Yes							Yes
Dicotyledon	Onagraceae	Circaea	Circaea cordata	Yes	Yes	Yes	Yes						Yes
Dicotyledon	Oleaceae	Jasminum	Jasminum lanceolaria	Yes		Yes	Yes	Yes					Yes
Dicotyledon	Onagraceae	Circaea	Circaea canadensis subsp. quadrisulcata	Yes									Yes
Dicotyledon	Onagraceae	Epilobium	Epilobium williamsii	Yes		Yes	Yes		Yes				Yes
Dicotyledon	Onagraceae	Ludwigia	Ludwigia perennis			Yes	Yes	Yes					Yes
Dicotyledon	Onagraceae	Ludwigia	Ludwigia ovalis					Yes					Yes
Dicotyledon	Onagraceae	Ludwigia	Ludwigia epilobioides	Yes		Yes	Yes	Yes					Yes
Dicotyledon	Onagraceae	Ludwigia	Ludwigia epilobiloides	Yes		Yes	Yes	Yes					Yes
Dicotyledon	Onagraceae	Ludwigia	Ludwigia adscendens			Yes	Yes	Yes					Yes
Dicotyledon	Onagraceae	Epilobium	Epilobium minutiflorum		Yes								Yes
Dicotyledon	Onagraceae	Epilobium	Epilobium amurense subsp. cephalostigma	Yes		Yes	Yes						Yes
Dicotyledon	Onagraceae	Chamerion	Chamerion conspersum	Yes		Yes	Yes		Yes				Yes
Dicotyledon	Onagraceae	Epilobium	Epilobium wallichianum	Yes		Yes	Yes		Yes				Yes
Dicotyledon	Onagraceae	Epilobium	Epilobium tibetanum	Yes		Yes	Yes		Yes				Yes
Dicotyledon	Onagraceae	Epilobium	Epilobium sikkimense	Yes		Yes	Yes		Yes				Yes
Dicotyledon	Onagraceae	Epilobium	Epilobium royleanum	Yes	Yes	Yes	Yes		Yes				Yes
Dicotyledon	Onagraceae	Epilobium	Epilobium pyrricholophum	Yes			Yes						Yes
Dicotyledon	Onagraceae	Epilobium	Epilobium platystigmatosum	Yes			Yes						Yes
Dicotyledon	Onagraceae	Epilobium	Epilobium brevifolium subsp. trichoneurum	Yes		Yes	Yes						Yes
Dicotyledon	Oleaceae	Ligustrum	Ligustrum compactum	Yes		Yes	Yes		Yes				Yes
Dicotyledon	Onagraceae	Chamerion	Chamerion angustifolium subsp. circumvagum	Yes		Yes	Yes		Yes				Yes
Dicotyledon	Oleaceae	Linociera	Linociera caudata			Yes							Yes
Dicotyledon	Oleaceae	Ligustrum	Ligustrum sinense var. rugosulum				Yes	Yes	Yes				Yes
Dicotyledon	Oleaceae	Ligustrum	Ligustrum confusum var. macrocarpum						Yes				Yes
Dicotyledon	Oleaceae	Ligustrum	Ligustrum robustum	Yes			Yes	Yes					Yes
Dicotyledon	Oleaceae	Olea	Olea rosea			Yes	Yes						Yes
Dicotyledon	Oleaceae	Ligustrum	Ligustrum confusum			Yes	Yes		Yes				Yes
Dicotyledon	Oleaceae	Olea	Olea salicifolia			Yes	Yes						Yes
Dicotyledon	Oleaceae	Jasminum	Jasminum wengeri				Yes						Yes
Dicotyledon	Oleaceae	Jasminum	Jasminum tonkinense				Yes	Yes					Yes
Dicotyledon	Oleaceae	Jasminum	Jasminum subhumile	Yes		Yes	Yes						Yes
Dicotyledon	Oleaceae	Jasminum	Jasminum subglandulosum				Yes						Yes
Dicotyledon	Oleaceae	Jasminum	Jasminum pentaneurum					Yes					Yes
Dicotyledon	Oleaceae	Jasminum	Jasminum nervosum				Yes	Yes	Yes				Yes
Dicotyledon	Oleaceae	Ligustrum	Ligustrum obtusifolium	Yes									Yes
Dicotyledon	Oleaceae	Pittosporum	Pittosporum napaulense			Yes	Yes		Yes				Yes
Dicotyledon	Oleaceae	Syringa	Syringa oblata subsp. dilatata		Yes								Yes
Dicotyledon	Oleaceae	Syringa	Syringa pubescens	Yes	Yes								Yes
Dicotyledon	Oleaceae	Pittosporum	Pittosporum balansae var. angustifolium					Yes					Yes
Dicotyledon	Oleaceae	Pittosporum	Pittosporum tonkinense					Yes					Yes
Dicotyledon	Oleaceae	Pittosporum	Pittosporum pulchrum					Yes					Yes
Dicotyledon	Oleaceae	Olea	Olea paniculata				Yes	Yes					Yes
Dicotyledon	Oleaceae	Pittosporum	Pittosporum pauciflorum					Yes					Yes
Dicotyledon	Myrsinaceae	Maesa	Maesa rugosa			Yes			Yes				Yes
Dicotyledon	Oleaceae	Pittosporum	Pittosporum johnstonianum			Yes							Yes
Dicotyledon	Oleaceae	Pittosporum	Pittosporum illicioides	Yes				Yes					Yes
Dicotyledon	Oleaceae	Pittosporum	Pittosporum glabratum	Yes				Yes					Yes
Dicotyledon	Oleaceae	Osmanthus	Osmanthus matsumuranus	Yes				Yes					Yes
Dicotyledon	Oleaceae	Osmanthus	Osmanthus marginatus					Yes					Yes
Dicotyledon	Oleaceae	Olea	Olea europaea subsp. cuspidata			Yes	Yes						Yes
Dicotyledon	Oleaceae	Pittosporum	Pittosporum podocarpum	Yes				Yes					Yes
Dicotyledon	Moraceae	Ficus	Ficus sagittata					Yes					Yes
Dicotyledon	Moraceae	Ficus	Ficus praetermissa			Yes							Yes
Dicotyledon	Moraceae	Ficus	Ficus subincisa			Yes	Yes		Yes				Yes
Dicotyledon	Moraceae	Ficus	Ficus stricta				Yes						Yes
Dicotyledon	Moraceae	Ficus	Ficus stenophylla	Yes		Yes		Yes					Yes
Dicotyledon	Moraceae	Ficus	Ficus squamosa				Yes						Yes
Dicotyledon	Moraceae	Ficus	Ficus subulata				Yes	Yes	Yes				Yes
Dicotyledon	Moraceae	Ficus	Ficus sarmentosa			Yes	Yes	Yes					Yes
Dicotyledon	Moraceae	Ficus	Ficus tikoua	Yes		Yes	Yes	Yes					Yes
Dicotyledon	Moraceae	Ficus	Ficus ruficaulis					Yes					Yes
Dicotyledon	Moraceae	Ficus	Ficus racemosa			Yes	Yes	Yes					Yes
Dicotyledon	Moraceae	Ficus	Ficus pyriformis				Yes	Yes					Yes
Dicotyledon	Moraceae	Ficus	Ficus pumila	Yes				Yes					Yes
Dicotyledon	Moraceae	Ficus	Ficus pubigera				Yes	Yes	Yes				Yes
Dicotyledon	Moraceae	Maclura	Maclura cochinchinensis	Yes		Yes	Yes	Yes					Yes
Dicotyledon	Moraceae	Ficus	Ficus semicordata			Yes	Yes		Yes				Yes
Dicotyledon	Moraceae	Ficus	Ficus benjamina var. nuda			Yes	Yes	Yes					Yes
Dicotyledon	Myrsinaceae	Myrsine	Myrsine linearis					Yes					Yes
Dicotyledon	Moraceae	Ficus	Ficus sarmentosa var. luducca	Yes		Yes	Yes	Yes	Yes				Yes
Dicotyledon	Moraceae	Ficus	Ficus sarmentosa var. lacrymans	Yes				Yes					Yes
Dicotyledon	Moraceae	Ficus	Ficus racemosa var. miquelli	Yes		Yes	Yes						Yes
Dicotyledon	Moraceae	Ficus	Ficus pubigera var. maliformis				Yes						Yes
Dicotyledon	Moraceae	Ficus	Ficus subpisocarpa	Yes		Yes	Yes	Yes					Yes
Dicotyledon	Moraceae	Ficus	Ficus chartacea var. torulosa					Yes					Yes
Dicotyledon	Moraceae	Ficus	Ficus pisocarpa				Yes	Yes					Yes
Dicotyledon	Moraceae	Ficus	Ficus tinctoria subsp. gibbosa	Yes		Yes	Yes	Yes	Yes				Yes
Dicotyledon	Moraceae	Ficus	Ficus virens	Yes		Yes	Yes	Yes					Yes
Dicotyledon	Moraceae	Ficus	Ficus variolosa				Yes	Yes					Yes
Dicotyledon	Moraceae	Ficus	Ficus variegata					Yes					Yes
Dicotyledon	Moraceae	Ficus	Ficus tuphapensis					Yes					Yes
Dicotyledon	Moraceae	Ficus	Ficus tinctoria				Yes	Yes					Yes
Dicotyledon	Moraceae	Ficus	Ficus gasparriniana var. laceratifolia	Yes		Yes	Yes	Yes					Yes
Dicotyledon	Moraceae	Ficus	Ficus curtipes			Yes	Yes						Yes
Dicotyledon	Moraceae	Ficus	Ficus prostrata			Yes							Yes
Dicotyledon	Moraceae	Ficus	Ficus fulva				Yes	Yes	Yes				Yes
Dicotyledon	Moraceae	Ficus	Ficus formosana					Yes					Yes
Dicotyledon	Moraceae	Ficus	Ficus fistulosa			Yes	Yes	Yes					Yes
Dicotyledon	Moraceae	Ficus	Ficus esquiroliana			Yes	Yes	Yes	Yes				Yes
Dicotyledon	Moraceae	Ficus	Ficus geniculata				Yes						Yes
Dicotyledon	Moraceae	Ficus	Ficus cyrtophylla			Yes	Yes	Yes	Yes				Yes
Dicotyledon	Moraceae	Ficus	Ficus glaberrima				Yes	Yes	Yes				Yes
Dicotyledon	Moraceae	Ficus	Ficus concinna	Yes		Yes	Yes	Yes					Yes
Dicotyledon	Moraceae	Ficus	Ficus chapaensis			Yes							Yes
Dicotyledon	Moraceae	Ficus	Ficus callosa				Yes						Yes
Dicotyledon	Moraceae	Ficus	Ficus benjamina				Yes	Yes					Yes
Dicotyledon	Moraceae	Ficus	Ficus auriculata			Yes	Yes	Yes	Yes				Yes
Dicotyledon	Asteraceae	Chrysanthemum	Chrysanthemum indicum	Yes				Yes					Yes
Dicotyledon	Moraceae	Ficus	Ficus erecta	Yes			Yes	Yes					Yes
Dicotyledon	Moraceae	Ficus	Ficus ischnopoda			Yes	Yes	Yes					Yes
Dicotyledon	Moraceae	Ficus	Ficus pandurata	Yes		Yes	Yes	Yes					Yes
Dicotyledon	Moraceae	Ficus	Ficus orthoneura				Yes	Yes					Yes
Dicotyledon	Moraceae	Ficus	Ficus oligodon						Yes				Yes
Dicotyledon	Moraceae	Ficus	Ficus nervosa	Yes				Yes					Yes
Dicotyledon	Moraceae	Ficus	Ficus microcarpa	Yes			Yes	Yes					Yes
Dicotyledon	Moraceae	Ficus	Ficus gasparriniana			Yes		Yes					Yes
Dicotyledon	Moraceae	Ficus	Ficus langkokensis	Yes			Yes	Yes					Yes
Dicotyledon	Moraceae	Maclura	Maclura fruticosa	Yes		Yes	Yes	Yes					Yes
Dicotyledon	Moraceae	Ficus	Ficus hispida	Yes		Yes	Yes	Yes					Yes
Dicotyledon	Moraceae	Ficus	Ficus hirta	Yes		Yes	Yes	Yes					Yes
Dicotyledon	Moraceae	Ficus	Ficus heterophylla				Yes	Yes					Yes
Dicotyledon	Moraceae	Ficus	Ficus heteromorpha	Yes			Yes	Yes					Yes
Dicotyledon	Moraceae	Ficus	Ficus henryi	Yes		Yes	Yes	Yes	Yes				Yes
Dicotyledon	Moraceae	Ficus	Ficus hederacea			Yes	Yes	Yes					Yes
Dicotyledon	Moraceae	Ficus	Ficus maclellandi				Yes						Yes
Dicotyledon	Myrsinaceae	Embelia	Embelia floribunda			Yes	Yes		Yes				Yes
Dicotyledon	Myrsinaceae	Ardisia	Ardisia palysticta	Yes		Yes	Yes	Yes					Yes
Dicotyledon	Myrsinaceae	Embelia	Embelia scandens				Yes	Yes					Yes
Dicotyledon	Myrsinaceae	Embelia	Embelia ribes			Yes	Yes	Yes					Yes
Dicotyledon	Myrsinaceae	Embelia	Embelia polypodioides				Yes						Yes
Dicotyledon	Myrsinaceae	Embelia	Embelia parviflora			Yes	Yes	Yes	Yes				Yes
Dicotyledon	Myrsinaceae	Embelia	Embelia undulata	Yes		Yes	Yes	Yes					Yes
Dicotyledon	Myrsinaceae	Embelia	Embelia gamblei			Yes			Yes				Yes
Dicotyledon	Myrsinaceae	Embelia	Embelia vestita	Yes		Yes	Yes	Yes	Yes				Yes
Dicotyledon	Myrsinaceae	Ardisia	Ardisia quinquegona var. salicifolia					Yes					Yes
Dicotyledon	Myrsinaceae	Ardisia	Ardisia villosa				Yes	Yes					Yes
Dicotyledon	Myrsinaceae	Ardisia	Ardisia thyrsiflora			Yes	Yes	Yes	Yes				Yes
Dicotyledon	Myrsinaceae	Ardisia	Ardisia quinquegona					Yes					Yes
Dicotyledon	Myrsinaceae	Ardisia	Ardisia pusilla	Yes				Yes					Yes
Dicotyledon	Moraceae	Ficus	Ficus sarmentosa var. nipponica	Yes		Yes			Yes				Yes
Dicotyledon	Myrsinaceae	Embelia	Embelia laeta			Yes		Yes					Yes
Dicotyledon	Myrsinaceae	Maesa	Maesa manipurensis			Yes							Yes
Dicotyledon	Myrsinaceae	Maesa	Maesa ramentacea	Yes			Yes	Yes					Yes
Dicotyledon	Myrsinaceae	Maesa	Maesa permollis				Yes						Yes
Dicotyledon	Myrsinaceae	Maesa	Maesa perlarius	Yes		Yes	Yes	Yes					Yes
Dicotyledon	Myrsinaceae	Maesa	Maesa parvifolia					Yes					Yes
Dicotyledon	Myrsinaceae	Maesa	Maesa montana	Yes		Yes	Yes	Yes	Yes				Yes
Dicotyledon	Myrsinaceae	Embelia	Embelia sessiliflora			Yes	Yes	Yes					Yes
Dicotyledon	Myrsinaceae	Maesa	Maesa marioniae			Yes							Yes
Dicotyledon	Myrsinaceae	Ardisia	Ardisia obtusa					Yes					Yes
Dicotyledon	Myrsinaceae	Maesa	Maesa japonica	Yes			Yes	Yes					Yes
Dicotyledon	Myrsinaceae	Maesa	Maesa indica			Yes	Yes	Yes					Yes
Dicotyledon	Myrsinaceae	Maesa	Maesa chisia			Yes			Yes				Yes
Dicotyledon	Myrsinaceae	Maesa	Maesa argentea	Yes		Yes	Yes	Yes					Yes
Dicotyledon	Myrsinaceae	Maesa	Maesa acuminatissima			Yes	Yes	Yes					Yes
Dicotyledon	Myrsinaceae	Embelia	Embelia ribes subsp. pachyphylla					Yes					Yes
Dicotyledon	Myrsinaceae	Maesa	Maesa membranacea				Yes	Yes					Yes
Dicotyledon	Moraceae	Streblus	Streblus indicus				Yes	Yes					Yes
Dicotyledon	Myrsinaceae	Ardisia	Ardisia pedalis					Yes					Yes
Dicotyledon	Myristicaceae	Horsfieldia	Horsfieldia amygdalina				Yes						Yes
Dicotyledon	Myricaceae	Myrica	Myrica rubra	Yes		Yes		Yes					Yes
Dicotyledon	Myricaceae	Myrica	Myrica esculenta	Yes		Yes	Yes	Yes					Yes
Dicotyledon	Basellaceae	Polygonum	Polygonum sieboldii	Yes									Yes
Dicotyledon	Myristicaceae	Knema	Knema erratica				Yes						Yes
Dicotyledon	Moraceae	Streblus	Streblus tonkinensis					Yes					Yes
Dicotyledon	Myristicaceae	Knema	Knema furfuracea				Yes						Yes
Dicotyledon	Moraceae	Streblus	Streblus asper				Yes						Yes
Dicotyledon	Moraceae	Morus	Morus mongolica	Yes	Yes	Yes	Yes	Yes	Yes				Yes
Dicotyledon	Moraceae	Morus	Morus macroura	Yes		Yes	Yes	Yes	Yes				Yes
Dicotyledon	Moraceae	Morus	Morus cathayana	Yes	Yes	Yes							Yes
Dicotyledon	Moraceae	Morus	Morus australis	Yes	Yes	Yes	Yes	Yes	Yes				Yes
Dicotyledon	Moraceae	Maclura	Maclura pubescens				Yes	Yes					Yes
Dicotyledon	Basellaceae	Polygonum	Polygonum suffultum	Yes		Yes	Yes						Yes
Dicotyledon	Myrsinaceae	Ardisia	Ardisia conspersa					Yes					Yes
Dicotyledon	Myrsinaceae	Ardisia	Ardisia lindleyana					Yes					Yes
Dicotyledon	Myrsinaceae	Ardisia	Ardisia japonica	Yes									Yes
Dicotyledon	Myrsinaceae	Ardisia	Ardisia hanceana					Yes					Yes
Dicotyledon	Myrsinaceae	Ardisia	Ardisia gigantifolia				Yes	Yes					Yes
Dicotyledon	Myrsinaceae	Ardisia	Ardisia garrettii				Yes		Yes				Yes
Dicotyledon	Myristicaceae	Horsfieldia	Horsfieldia glabra				Yes	Yes					Yes
Dicotyledon	Myrsinaceae	Ardisia	Ardisia corymbifera				Yes						Yes
Dicotyledon	Moraceae	Fatoua	Fatoua villosa	Yes				Yes					Yes
Dicotyledon	Myrsinaceae	Ardisia	Ardisia chinensis					Yes					Yes
Dicotyledon	Myrsinaceae	Ardisia	Ardisia brunnescens					Yes					Yes
Dicotyledon	Myrsinaceae	Aegiceras	Aegiceras corniculatum					Yes					Yes
Dicotyledon	Myristicaceae	Knema	Knema cinerea var. glauca				Yes		Yes				Yes
Dicotyledon	Myristicaceae	Knema	Knema linifolia				Yes						Yes
Dicotyledon	Myristicaceae	Knema	Knema globularia				Yes						Yes
Dicotyledon	Myrsinaceae	Ardisia	Ardisia crispa	Yes		Yes	Yes	Yes					Yes
Dicotyledon	Rosaceae	Padus	Padus napaulensis			Yes	Yes	Yes					Yes
Dicotyledon	Rosaceae	Laurocerasus	Laurocerasus undulata	Yes		Yes	Yes	Yes	Yes				Yes
Dicotyledon	Rosaceae	Laurocerasus	Laurocerasus zippeliana	Yes			Yes	Yes					Yes
Dicotyledon	Rosaceae	Maddenia	Maddenia himalaica						Yes				Yes
Dicotyledon	Rosaceae	Malus	Malus baccata			Yes							Yes
Dicotyledon	Rosaceae	Malus	Malus doumeri					Yes					Yes
Dicotyledon	Rosaceae	Malus	Malus rockii	Yes			Yes		Yes				Yes
Dicotyledon	Rosaceae	Malus	Malus sieboldii	Yes									Yes
Dicotyledon	Rosaceae	Malus	Malus yunnanensis	Yes		Yes	Yes						Yes
Dicotyledon	Rosaceae	Neillia	Neillia rubiflora			Yes	Yes						Yes
Dicotyledon	Rosaceae	Neillia	Neillia thyrsiflora			Yes			Yes				Yes
Dicotyledon	Rosaceae	Neillia	Neillia thyrsiflora var. tunkinensis	Yes		Yes	Yes		Yes				Yes
Dicotyledon	Rosaceae	Padus	Padus avium	Yes	Yes								Yes
Dicotyledon	Rosaceae	Padus	Padus buergeriana	Yes		Yes	Yes	Yes	Yes				Yes
Dicotyledon	Ranunculaceae	Delphinium	Delphinium anthriscifolium	Yes				Yes					Yes
Dicotyledon	Rosaceae	Photinia	Photinia integrifolia	Yes		Yes	Yes	Yes	Yes				Yes
Dicotyledon	Rosaceae	Photinia	Photinia integrifolia var. flavidiflora			Yes	Yes						Yes
Dicotyledon	Rosaceae	Photinia	Photinia benthamiana var. salicifolia					Yes					Yes
Dicotyledon	Rosaceae	Photinia	Photinia arguta var. salicifolia			Yes	Yes	Yes					Yes
Dicotyledon	Rosaceae	Photinia	Photinia arguta var. hookeri				Yes						Yes
Dicotyledon	Rosaceae	Photinia	Photinia villosa	Yes									Yes
Dicotyledon	Rosaceae	Padus	Padus cornuta			Yes			Yes				Yes
Dicotyledon	Rosaceae	Photinia	Photinia prunifolia					Yes					Yes
Dicotyledon	Rosaceae	Padus	Padus grayana	Yes				Yes					Yes
Dicotyledon	Rosaceae	Photinia	Photinia impressivena					Yes					Yes
Dicotyledon	Rosaceae	Photinia	Photinia glabra	Yes				Yes					Yes
Dicotyledon	Rosaceae	Photinia	Photinia bodinieri	Yes		Yes	Yes	Yes					Yes
Dicotyledon	Rosaceae	Photinia	Photinia beauverdiana	Yes		Yes	Yes	Yes					Yes
Dicotyledon	Rosaceae	Photinia	Photinia arguta			Yes							Yes
Dicotyledon	Rosaceae	Laurocerasus	Laurocerasus jenkinsii				Yes						Yes
Dicotyledon	Rosaceae	Photinia	Photinia serratifolia	Yes		Yes	Yes						Yes
Dicotyledon	Rosaceae	Cotoneaster	Cotoneaster nitidus var. parvifolius			Yes	Yes						Yes
Dicotyledon	Rosaceae	Laurocerasus	Laurocerasus spinulosa	Yes				Yes					Yes
Dicotyledon	Rosaceae	Eriobotrya	Eriobotrya cavaleriei					Yes					Yes
Dicotyledon	Rosaceae	Duchesnea	Duchesnea indica	Yes	Yes	Yes	Yes	Yes	Yes				Yes
Dicotyledon	Rosaceae	Duchesnea	Duchesnea chrysantha	Yes		Yes	Yes	Yes	Yes				Yes
Dicotyledon	Rosaceae	Docynia	Docynia indica	Yes		Yes							Yes
Dicotyledon	Rosaceae	Eriobotrya	Eriobotrya elliptica						Yes				Yes
Dicotyledon	Rosaceae	Crataegus	Crataegus cuneata	Yes				Yes					Yes
Dicotyledon	Rosaceae	Eriobotrya	Eriobotrya fragrans			Yes		Yes					Yes
Dicotyledon	Rosaceae	Cotoneaster	Cotoneaster nitidus var. duthieanus			Yes							Yes
Dicotyledon	Rosaceae	Cotoneaster	Cotoneaster microphyllus var. thymifolius						Yes				Yes
Dicotyledon	Rosaceae	Cotoneaster	Cotoneaster microphyllus var. cochleatus	Yes		Yes	Yes	Yes	Yes				Yes
Dicotyledon	Rosaceae	Cotoneaster	Cotoneaster verruculosus	Yes		Yes	Yes		Yes				Yes
Dicotyledon	Rosaceae	Cotoneaster	Cotoneaster submultiflorus	Yes	Yes	Yes	Yes		Yes				Yes
Dicotyledon	Rosaceae	Cotoneaster	Cotoneaster soongoricus				Yes		Yes				Yes
Dicotyledon	Rosaceae	Crataegus	Crataegus pinnatifida	Yes	Yes								Yes
Dicotyledon	Rosaceae	Fragaria	Fragaria daltoniana						Yes				Yes
Dicotyledon	Rosaceae	Potentilla	Potentilla anserina	Yes	Yes	Yes	Yes		Yes				Yes
Dicotyledon	Rosaceae	Kerria	Kerria japonica	Yes		Yes	Yes						Yes
Dicotyledon	Rosaceae	Geum	Geum aleppicum	Yes	Yes	Yes	Yes	Yes	Yes				Yes
Dicotyledon	Rosaceae	Fragaria	Fragaria vesca	Yes									Yes
Dicotyledon	Rosaceae	Fragaria	Fragaria orientalis	Yes	Yes								Yes
Dicotyledon	Rosaceae	Eriobotrya	Eriobotrya deflexa					Yes					Yes
Dicotyledon	Rosaceae	Fragaria	Fragaria nilgerrensis	Yes		Yes	Yes	Yes					Yes
Dicotyledon	Rosaceae	Laurocerasus	Laurocerasus phaeosticta	Yes		Yes	Yes	Yes	Yes				Yes
Dicotyledon	Rosaceae	Filipendula	Filipendula vestita	Yes									Yes
Dicotyledon	Rosaceae	Eriobotrya	Eriobotrya tengyuehensis			Yes							Yes
Dicotyledon	Rosaceae	Eriobotrya	Eriobotrya serrata			Yes	Yes						Yes
Dicotyledon	Rosaceae	Eriobotrya	Eriobotrya salwinensis			Yes							Yes
Dicotyledon	Rosaceae	Eriobotrya	Eriobotrya prinoides	Yes		Yes							Yes
Dicotyledon	Rosaceae	Eriobotrya	Eriobotrya henryi			Yes							Yes
Dicotyledon	Rosaceae	Fragaria	Fragaria nubicola	Yes					Yes				Yes
Dicotyledon	Rosaceae	Potentilla	Potentilla fruticosa var. pumila						Yes				Yes
Dicotyledon	Rosaceae	Potentilla	Potentilla sischanensis		Yes								Yes
Dicotyledon	Rosaceae	Potentilla	Potentilla polyphylla var. interrupta			Yes							Yes
Dicotyledon	Rosaceae	Potentilla	Potentilla peduncularis var. curta	Yes		Yes	Yes		Yes				Yes
Dicotyledon	Rosaceae	Potentilla	Potentilla multifida var. ornithopoda		Yes								Yes
Dicotyledon	Rosaceae	Potentilla	Potentilla multifida var. nubigena	Yes	Yes	Yes			Yes				Yes
Dicotyledon	Rosaceae	Potentilla	Potentilla stenophylla var. emergens				Yes		Yes				Yes
Dicotyledon	Rosaceae	Potentilla	Potentilla glabra var. mandshurica		Yes	Yes	Yes						Yes
Dicotyledon	Rosaceae	Potentilla	Potentilla supina var. ternata	Yes	Yes	Yes		Yes					Yes
Dicotyledon	Rosaceae	Potentilla	Potentilla fruticosa var. arbuscula	Yes		Yes	Yes		Yes				Yes
Dicotyledon	Rosaceae	Potentilla	Potentilla coriandrifolia var. dumosa	Yes		Yes	Yes						Yes
Dicotyledon	Rosaceae	Potentilla	Potentilla chinensis var. lineariloba		Yes								Yes
Dicotyledon	Rosaceae	Potentilla	Potentilla bifurca var. major		Yes								Yes
Dicotyledon	Rosaceae	Potentilla	Potentilla bifurca var. humilior	Yes	Yes	Yes	Yes		Yes				Yes
Dicotyledon	Rosaceae	Potentilla	Potentilla acaulis		Yes								Yes
Dicotyledon	Rosaceae	Potentilla	Potentilla leuconota var. brachyphyllaria			Yes							Yes
Dicotyledon	Rosaceae	Rosa	Rosa bracteata	Yes									Yes
Dicotyledon	Rosaceae	Rosa	Rosa macrophylla	Yes		Yes	Yes		Yes				Yes
Dicotyledon	Rosaceae	Rosa	Rosa luciae					Yes					Yes
Dicotyledon	Rosaceae	Rosa	Rosa longicuspis	Yes		Yes	Yes	Yes					Yes
Dicotyledon	Rosaceae	Rosa	Rosa kokanica		Yes								Yes
Dicotyledon	Rosaceae	Rosa	Rosa helenae	Yes		Yes	Yes						Yes
Dicotyledon	Rosaceae	Potentilla	Potentilla sericea var. polyschista				Yes		Yes				Yes
Dicotyledon	Rosaceae	Rosa	Rosa brunonii	Yes		Yes			Yes				Yes
Dicotyledon	Rosaceae	Potentilla	Potentilla saundersiana	Yes	Yes	Yes	Yes		Yes				Yes
Dicotyledon	Rosaceae	Rosa	Rosa acicularis	Yes		Yes							Yes
Dicotyledon	Rosaceae	Rhaphiolepis	Rhaphiolepis umbellata					Yes					Yes
Dicotyledon	Rosaceae	Rhaphiolepis	Rhaphiolepis indica					Yes					Yes
Dicotyledon	Rosaceae	Pyracantha	Pyracantha inermis				Yes						Yes
Dicotyledon	Rosaceae	Pyracantha	Pyracantha crenulata	Yes			Yes	Yes					Yes
Dicotyledon	Rosaceae	prinsepia	Prinsepia utilis	Yes					Yes				Yes
Dicotyledon	Rosaceae	Rosa	Rosa cymosa	Yes				Yes					Yes
Dicotyledon	Rosaceae	Potentilla	Potentilla coriandrifolia			Yes	Yes						Yes
Dicotyledon	Rosaceae	Potentilla	Potentilla tanacetifolia		Yes								Yes
Dicotyledon	Rosaceae	Potentilla	Potentilla flagellaris		Yes								Yes
Dicotyledon	Rosaceae	Potentilla	Potentilla festiva	Yes					Yes				Yes
Dicotyledon	Rosaceae	Potentilla	Potentilla eriocarpa	Yes			Yes		Yes				Yes
Dicotyledon	Rosaceae	Potentilla	Potentilla discolor	Yes	Yes			Yes					Yes
Dicotyledon	Rosaceae	Potentilla	Potentilla freyniana	Yes		Yes							Yes
Dicotyledon	Rosaceae	Potentilla	Potentilla cryptotaeniae	Yes									Yes
Dicotyledon	Rosaceae	Potentilla	Potentilla fruticosa	Yes	Yes	Yes	Yes		Yes				Yes
Dicotyledon	Rosaceae	Potentilla	Potentilla conferta			Yes	Yes						Yes
Dicotyledon	Rosaceae	Potentilla	Potentilla chinensis	Yes	Yes	Yes	Yes		Yes				Yes
Dicotyledon	Rosaceae	Potentilla	Potentilla centigrana	Yes		Yes							Yes
Dicotyledon	Rosaceae	Potentilla	Potentilla cardotiana	Yes		Yes	Yes						Yes
Dicotyledon	Rosaceae	Potentilla	Potentilla aristata						Yes				Yes
Dicotyledon	Rosaceae	Cotoneaster	Cotoneaster rubens	Yes		Yes	Yes						Yes
Dicotyledon	Rosaceae	Potentilla	Potentilla cuneata	Yes		Yes	Yes		Yes				Yes
Dicotyledon	Rosaceae	Potentilla	Potentilla microphylla	Yes					Yes				Yes
Dicotyledon	Rosaceae	Potentilla	Potentilla rosulifera	Yes									Yes
Dicotyledon	Rosaceae	Potentilla	Potentilla potaninii	Yes	Yes								Yes
Dicotyledon	Rosaceae	Potentilla	Potentilla polyphylla			Yes	Yes		Yes				Yes
Dicotyledon	Rosaceae	Potentilla	Potentilla peduncularis			Yes	Yes						Yes
Dicotyledon	Rosaceae	Potentilla	Potentilla parvifolia	Yes	Yes	Yes	Yes		Yes				Yes
Dicotyledon	Rosaceae	Potentilla	Potentilla fragarioides	Yes	Yes	Yes							Yes
Dicotyledon	Rosaceae	Potentilla	Potentilla multicaulis	Yes	Yes								Yes
Dicotyledon	Rosaceae	Potentilla	Potentilla ancistrifolia	Yes									Yes
Dicotyledon	Rosaceae	Potentilla	Potentilla lineata	Yes		Yes	Yes	Yes	Yes				Yes
Dicotyledon	Rosaceae	Potentilla	Potentilla leuconota	Yes		Yes	Yes		Yes				Yes
Dicotyledon	Rosaceae	Potentilla	Potentilla kleiniana	Yes		Yes	Yes	Yes	Yes				Yes
Dicotyledon	Rosaceae	Potentilla	Potentilla griffithii	Yes	Yes	Yes	Yes		Yes				Yes
Dicotyledon	Rosaceae	Potentilla	Potentilla glabriuscula						Yes				Yes
Dicotyledon	Rosaceae	Potentilla	Potentilla glabra	Yes	Yes	Yes	Yes		Yes				Yes
Dicotyledon	Rosaceae	Potentilla	Potentilla multifida	Yes	Yes		Yes		Yes				Yes
Dicotyledon	Ranunculaceae	Ranunculus	Ranunculus ternatus	Yes									Yes
Dicotyledon	Ranunculaceae	Ranunculus	Ranunculus potaninii						Yes				Yes
Dicotyledon	Ranunculaceae	Thalictrum	Thalictrum alpinum	Yes	Yes	Yes	Yes		Yes				Yes
Dicotyledon	Ranunculaceae	Souliea	Souliea vaginata	Yes		Yes	Yes						Yes
Dicotyledon	Ranunculaceae	Semiaquilegia	Semiaquilegia adoxoides	Yes									Yes
Dicotyledon	Ranunculaceae	Ranunculus	Ranunculus popovii var. stracheyanus	Yes			Yes						Yes
Dicotyledon	Ranunculaceae	Thalictrum	Thalictrum chelidonii						Yes				Yes
Dicotyledon	Ranunculaceae	Ranunculus	Ranunculus japonicus var. propinquus	Yes	Yes								Yes
Dicotyledon	Ranunculaceae	Thalictrum	Thalictrum cultratum	Yes			Yes		Yes				Yes
Dicotyledon	Ranunculaceae	Ranunculus	Ranunculus tanguticus	Yes	Yes	Yes	Yes		Yes				Yes
Dicotyledon	Ranunculaceae	Ranunculus	Ranunculus silerifolius	Yes		Yes	Yes	Yes					Yes
Dicotyledon	Ranunculaceae	Ranunculus	Ranunculus sieboldii	Yes	Yes			Yes					Yes
Dicotyledon	Ranunculaceae	Ranunculus	Ranunculus sceleratus	Yes	Yes	Yes		Yes					Yes
Dicotyledon	Ranunculaceae	Ranunculus	Ranunculus pulchellus		Yes								Yes
Dicotyledon	Ranunculaceae	Thalictrum	Thalictrum minus var. hypoleucum	Yes	Yes			Yes					Yes
Dicotyledon	Ranunculaceae	Ranunculus	Ranunculus nephelogenes var. longicaulis	Yes	Yes	Yes	Yes						Yes
Dicotyledon	Ranunculaceae	Thalictrum	Thalictrum reniforme						Yes				Yes
Dicotyledon	Rosaceae	Cotoneaster	Cotoneaster sherriffii			Yes			Yes				Yes
Dicotyledon	Ranunculaceae	Thalictrum	Thalictrum alpinum var. elatum	Yes	Yes	Yes							Yes
Dicotyledon	Ranunculaceae	Thalictrum	Thalictrum virgatum	Yes					Yes				Yes
Dicotyledon	Ranunculaceae	Thalictrum	Thalictrum squarrosum	Yes	Yes								Yes
Dicotyledon	Ranunculaceae	Thalictrum	Thalictrum squamiferum	Yes		Yes			Yes				Yes
Dicotyledon	Ranunculaceae	Thalictrum	Thalictrum baicalense		Yes								Yes
Dicotyledon	Ranunculaceae	Thalictrum	Thalictrum rostellatum	Yes		Yes	Yes		Yes				Yes
Dicotyledon	Ranunculaceae	Ranunculus	Ranunculus popovii				Yes						Yes
Dicotyledon	Ranunculaceae	Thalictrum	Thalictrum petaloideum		Yes	Yes							Yes
Dicotyledon	Ranunculaceae	Thalictrum	Thalictrum minus	Yes	Yes								Yes
Dicotyledon	Ranunculaceae	Thalictrum	Thalictrum microgynum	Yes									Yes
Dicotyledon	Ranunculaceae	Thalictrum	Thalictrum foliolosum			Yes	Yes	Yes	Yes				Yes
Dicotyledon	Ranunculaceae	Thalictrum	Thalictrum foetidum	Yes	Yes		Yes		Yes				Yes
Dicotyledon	Ranunculaceae	Thalictrum	Thalictrum elegans	Yes		Yes	Yes						Yes
Dicotyledon	Ranunculaceae	Thalictrum	Thalictrum rutifolium	Yes	Yes	Yes	Yes						Yes
Dicotyledon	Ranunculaceae	Halerpestes	Halerpestes ruthenica		Yes								Yes
Dicotyledon	Ranunculaceae	Ranunculus	Ranunculus pseudopygmaeus	Yes		Yes	Yes		Yes				Yes
Dicotyledon	Ranunculaceae	Paraquilegia	Paraquilegia anemonoides	Yes	Yes								Yes
Dicotyledon	Ranunculaceae	Oxygraphis	Oxygraphis glacialis	Yes	Yes	Yes	Yes						Yes
Dicotyledon	Ranunculaceae	Isopyrum	Isopyrum anemonoides		Yes								Yes
Dicotyledon	Ranunculaceae	Halerpestes	Halerpestes tricuspis var. variifolia						Yes				Yes
Dicotyledon	Ranunculaceae	Pulsatilla	Pulsatilla chinensis	Yes									Yes
Dicotyledon	Ranunculaceae	Halerpestes	Halerpestes sarmentosa		Yes	Yes							Yes
Dicotyledon	Ranunculaceae	Pulsatilla	Pulsatilla turczaninovii	Yes									Yes
Dicotyledon	Ranunculaceae	Delphinium	Delphinium umbrosum	Yes			Yes						Yes
Dicotyledon	Ranunculaceae	Delphinium	Delphinium nortonii	Yes	Yes		Yes		Yes				Yes
Dicotyledon	Ranunculaceae	Delphinium	Delphinium micropetalum			Yes	Yes						Yes
Dicotyledon	Ranunculaceae	Delphinium	Delphinium kamaonense						Yes				Yes
Dicotyledon	Ranunculaceae	Delphinium	Delphinium densiflorum		Yes								Yes
Dicotyledon	Asteraceae	Cicerbita	Cicerbita sikkimensis						Yes				Yes
Dicotyledon	Ranunculaceae	Halerpestes	Halerpestes tricuspis	Yes	Yes	Yes	Yes		Yes				Yes
Dicotyledon	Ranunculaceae	Ranunculus	Ranunculus ficariifolius	Yes			Yes						Yes
Dicotyledon	Ranunculaceae	Ranunculus	Ranunculus pegaeus	Yes			Yes		Yes				Yes
Dicotyledon	Ranunculaceae	Ranunculus	Ranunculus pedatifidus						Yes				Yes
Dicotyledon	Ranunculaceae	Ranunculus	Ranunculus nephelogenes		Yes		Yes		Yes				Yes
Dicotyledon	Ranunculaceae	Ranunculus	Ranunculus membranaceus	Yes	Yes								Yes
Dicotyledon	Ranunculaceae	Ranunculus	Ranunculus lobatus						Yes				Yes
Dicotyledon	Ranunculaceae	Paraquilegia	Paraquilegia microphylla	Yes	Yes	Yes	Yes		Yes				Yes
Dicotyledon	Ranunculaceae	Ranunculus	Ranunculus glacialiformis	Yes									Yes
Dicotyledon	Ranunculaceae	Thalictrum	Thalictrum simplex var. brevipes	Yes	Yes								Yes
Dicotyledon	Ranunculaceae	Ranunculus	Ranunculus distans			Yes	Yes						Yes
Dicotyledon	Ranunculaceae	Ranunculus	Ranunculus diffusus	Yes		Yes			Yes				Yes
Dicotyledon	Ranunculaceae	Ranunculus	Ranunculus chinensis	Yes	Yes	Yes	Yes	Yes	Yes				Yes
Dicotyledon	Ranunculaceae	Ranunculus	Ranunculus cantoniensis	Yes			Yes	Yes					Yes
Dicotyledon	Ranunculaceae	Ranunculus	Ranunculus brotherusii	Yes	Yes	Yes	Yes						Yes
Dicotyledon	Ranunculaceae	Pulsatilla	Pulsatilla patens subsp. multifida	Yes									Yes
Dicotyledon	Ranunculaceae	Ranunculus	Ranunculus hirtellus	Yes	Yes	Yes	Yes						Yes
Dicotyledon	Rosaceae	Armeniaca	Armeniaca sibirica var. pubescens		Yes								Yes
Dicotyledon	Rosaceae	Alchemilla	Alchemilla gracilis		Yes								Yes
Dicotyledon	Rosaceae	Cerasus	Cerasus serrulata	Yes									Yes
Dicotyledon	Rosaceae	Cerasus	Cerasus maximowiczii	Yes									Yes
Dicotyledon	Rosaceae	Cerasus	Cerasus cerasoides	Yes		Yes	Yes		Yes				Yes
Dicotyledon	Rosaceae	Cerasus	Cerasus campanulata					Yes					Yes
Dicotyledon	Rosaceae	Chamaerhodos	Chamaerhodos canescens	Yes									Yes
Dicotyledon	Rosaceae	Armeniaca	Armeniaca vulgaris var. ansu		Yes								Yes
Dicotyledon	Rosaceae	Chamaerhodos	Chamaerhodos erecta		Yes								Yes
Dicotyledon	Rosaceae	Armeniaca	Armeniaca sibirica		Yes								Yes
Dicotyledon	Rosaceae	Armeniaca	Armeniaca mume	Yes			Yes	Yes	Yes				Yes
Dicotyledon	Rosaceae	Amygdalus	Amygdalus triloba	Yes									Yes
Dicotyledon	Rosaceae	Amygdalus	Amygdalus mira	Yes		Yes	Yes		Yes				Yes
Dicotyledon	Rosaceae	Amelanchier	Amelanchier asiatica	Yes									Yes
Dicotyledon	Ranunculaceae	Thalictrum	Thalictrum alpinum var. microphyllum	Yes			Yes						Yes
Dicotyledon	Rosaceae	Aruncus	Aruncus sylvester	Yes		Yes	Yes		Yes				Yes
Dicotyledon	Rosaceae	Cotoneaster	Cotoneaster franchetii	Yes		Yes	Yes						Yes
Dicotyledon	Rosaceae	Rosa	Rosa roxburghii	Yes		Yes		Yes					Yes
Dicotyledon	Rosaceae	Cotoneaster	Cotoneaster rotundifolius	Yes		Yes			Yes				Yes
Dicotyledon	Rosaceae	Cotoneaster	Cotoneaster nitidus	Yes		Yes	Yes						Yes
Dicotyledon	Rosaceae	Cotoneaster	Cotoneaster multiflorus	Yes	Yes	Yes	Yes		Yes				Yes
Dicotyledon	Rosaceae	Cotoneaster	Cotoneaster microphyllus	Yes		Yes	Yes		Yes				Yes
Dicotyledon	Rosaceae	Cerasus	Cerasus trichantha			Yes							Yes
Dicotyledon	Rosaceae	Cotoneaster	Cotoneaster frigidus						Yes				Yes
Dicotyledon	Rosaceae	Agrimonia	Agrimonia pilosa var. nepalensis	Yes		Yes	Yes	Yes	Yes				Yes
Dicotyledon	Rosaceae	Cotoneaster	Cotoneaster buxifolius	Yes		Yes	Yes		Yes				Yes
Dicotyledon	Rosaceae	Cotoneaster	Cotoneaster affinis						Yes				Yes
Dicotyledon	Rosaceae	Cotoneaster	Cotoneaster adpressus	Yes	Yes	Yes	Yes		Yes				Yes
Dicotyledon	Rosaceae	Cotoneaster	Cotoneaster acutifolius	Yes	Yes	Yes	Yes		Yes				Yes
Dicotyledon	Rosaceae	Cotoneaster	Cotoneaster acuminatus	Yes	Yes	Yes	Yes		Yes				Yes
Dicotyledon	Rosaceae	Chamaerhodos	Chamaerhodos sabulosa						Yes				Yes
Dicotyledon	Rosaceae	Cotoneaster	Cotoneaster horizontalis	Yes		Yes							Yes
Dicotyledon	Rhamnaceae	Berchemia	Berchemia polyphylla	Yes				Yes					Yes
Dicotyledon	Rosaceae	Alchemilla	Alchemilla japonica	Yes									Yes
Dicotyledon	Rhamnaceae	Hovenia	Hovenia trichocarpa var. robusta	Yes				Yes					Yes
Dicotyledon	Rhamnaceae	Hovenia	Hovenia acerba	Yes		Yes	Yes	Yes	Yes				Yes
Dicotyledon	Rhamnaceae	Gouania	Gouania leptostachya var. tonkiensis				Yes						Yes
Dicotyledon	Rhamnaceae	Gouania	Gouania leptostachya var. macrocarpa				Yes						Yes
Dicotyledon	Rhamnaceae	Rhamnella	Rhamnella rubrinervis				Yes	Yes					Yes
Dicotyledon	Rhamnaceae	Gouania	Gouania javanica			Yes	Yes	Yes					Yes
Dicotyledon	Rhamnaceae	Sageretia	Sageretia thea	Yes	Yes		Yes	Yes					Yes
Dicotyledon	Rhamnaceae	Berchemia	Berchemia lineata					Yes					Yes
Dicotyledon	Rhamnaceae	Berchemia	Berchemia floribunda	Yes		Yes	Yes	Yes	Yes				Yes
Dicotyledon	Rhamnaceae	Berchemia	Berchemia flavescens	Yes		Yes			Yes				Yes
Dicotyledon	Rhamnaceae	Berchemia	Berchemia edgeworthii	Yes			Yes		Yes				Yes
Dicotyledon	Rhamnaceae	Berchemia	Berchemia annamensis	Yes				Yes					Yes
Dicotyledon	Ranunculaceae	Trollius	Trollius pumilus	Yes		Yes	Yes						Yes
Dicotyledon	Rhamnaceae	Gouania	Gouania leptostachya			Yes	Yes						Yes
Dicotyledon	Rhamnaceae	Ziziphus	Ziziphus oenopolia				Yes						Yes
Dicotyledon	Rosaceae	Agrimonia	Agrimonia nipponica var. occidentalis	Yes		Yes		Yes					Yes
Dicotyledon	Rosaceae	Agrimonia	Agrimonia pilosa	Yes		Yes	Yes	Yes					Yes
Dicotyledon	Rosaceae	Agrimonia	Agrimonia coreana	Yes	Yes			Yes	Yes				Yes
Dicotyledon	Rosaceae	Acomastylis	Acomastylis elata	Yes	Yes		Yes		Yes				Yes
Dicotyledon	Rhizophoraceae	Kandelia	Kandelia candel					Yes					Yes
Dicotyledon	Rhamnaceae	Rhamnella	Rhamnella gilgitica	Yes		Yes	Yes						Yes
Dicotyledon	Rhamnaceae	Ziziphus	Ziziphus rugosa			Yes	Yes						Yes
Dicotyledon	Rosaceae	Cotoneaster	Cotoneaster sanguineus	Yes									Yes
Dicotyledon	Rhamnaceae	Ziziphus	Ziziphus jujuba	Yes	Yes			Yes					Yes
Dicotyledon	Rhamnaceae	Ziziphus	Ziziphus incurva			Yes	Yes	Yes					Yes
Dicotyledon	Rhamnaceae	Ziziphus	Ziziphus attopensis				Yes						Yes
Dicotyledon	Rhamnaceae	Ventilago	Ventilago leiocarpa				Yes	Yes					Yes
Dicotyledon	Rhamnaceae	Scutia	Scutia myrtina			Yes	Yes						Yes
Dicotyledon	Rhamnaceae	Sageretia	Sageretia thea var. tomentosa	Yes				Yes					Yes
Dicotyledon	Rhizophoraceae	Carallia	Carallia brachiata				Yes	Yes					Yes
Dicotyledon	Rubiaceae	Hedyotis	Hedyotis costata			Yes	Yes	Yes					Yes
Dicotyledon	Rubiaceae	Hedyotis	Hedyotis acutangula				Yes						Yes
Dicotyledon	Rubiaceae	Hedyotis	Hedyotis pterita					Yes					Yes
Dicotyledon	Rubiaceae	Hedyotis	Hedyotis pinifolia				Yes	Yes					Yes
Dicotyledon	Rubiaceae	Hedyotis	Hedyotis ovatifolia				Yes						Yes
Dicotyledon	Rubiaceae	Hedyotis	Hedyotis lineata				Yes						Yes
Dicotyledon	Rubiaceae	Hedyotis	Hedyotis tetrangularis					Yes					Yes
Dicotyledon	Rubiaceae	Hedyotis	Hedyotis diffusa	Yes			Yes	Yes					Yes
Dicotyledon	Rubiaceae	Hedyotis	Hedyotis uncinella			Yes	Yes	Yes					Yes
Dicotyledon	Rubiaceae	Hedyotis	Hedyotis chrysotricha	Yes		Yes		Yes					Yes
Dicotyledon	Rubiaceae	Hedyotis	Hedyotis chereevensis				Yes						Yes
Dicotyledon	Rubiaceae	Hedyotis	Hedyotis capitellata			Yes	Yes						Yes
Dicotyledon	Rubiaceae	Hedyotis	Hedyotis biflora				Yes	Yes					Yes
Dicotyledon	Rubiaceae	Hedyotis	Hedyotis auricularia					Yes					Yes
Dicotyledon	Rubiaceae	Lasianthus	Lasianthus curtisii					Yes					Yes
Dicotyledon	Rubiaceae	Hedyotis	Hedyotis hedyotidea	Yes			Yes	Yes					Yes
Dicotyledon	Rubiaceae	Ixora	Ixora henryi			Yes	Yes	Yes					Yes
Dicotyledon	Rubiaceae	Damnacanthus	Damnacanthus indicus	Yes		Yes							Yes
Dicotyledon	Rubiaceae	Lasianthus	Lasianthus chinensis				Yes	Yes					Yes
Dicotyledon	Rubiaceae	Lasianthus	Lasianthus biermannii			Yes			Yes				Yes
Dicotyledon	Rubiaceae	Lasianthus	Lasianthus attenuatus				Yes	Yes	Yes				Yes
Dicotyledon	Rubiaceae	Knoxia	Knoxia sumatrensis				Yes	Yes					Yes
Dicotyledon	Rubiaceae	Hedyotis	Hedyotis scandens			Yes	Yes		Yes				Yes
Dicotyledon	Rubiaceae	Ixora	Ixora nienkui				Yes						Yes
Dicotyledon	Rubiaceae	Gardenia	Gardenia jasminoides var. fortuniana					Yes					Yes
Dicotyledon	Rubiaceae	Ixora	Ixora cephalophora				Yes						Yes
Dicotyledon	Rubiaceae	Hyptianthera	Hyptianthera stricta				Yes		Yes				Yes
Dicotyledon	Rubiaceae	Hymenodictyon	Hymenodictyon orixense				Yes						Yes
Dicotyledon	Rubiaceae	Hymenodictyon	Hymenodictyon flaccidum			Yes	Yes						Yes
Dicotyledon	Rubiaceae	Hedyotis	Hedyotis capitellata var. mollissima				Yes						Yes
Dicotyledon	Rubiaceae	Hedyotis	Hedyotis capitellata var. mollis				Yes						Yes
Dicotyledon	Rubiaceae	Knoxia	Knoxia mollis					Yes					Yes
Dicotyledon	Rubiaceae	Fagerlindia	Fagerlindia scandens					Yes					Yes
Dicotyledon	Rubiaceae	Hedyotis	Hedyotis angustifolia				Yes	Yes					Yes
Dicotyledon	Rubiaceae	Galium	Galium odoratum	Yes									Yes
Dicotyledon	Rubiaceae	Galium	Galium kinuta	Yes									Yes
Dicotyledon	Rubiaceae	Galium	Galium hoffmeisteri				Yes						Yes
Dicotyledon	Rubiaceae	Galium	Galium elegans	Yes		Yes	Yes		Yes				Yes
Dicotyledon	Rubiaceae	Galium	Galium serpylloides	Yes									Yes
Dicotyledon	Rubiaceae	Galium	Galium asperuloides	Yes		Yes	Yes		Yes				Yes
Dicotyledon	Rubiaceae	Galium	Galium tricornutum	Yes									Yes
Dicotyledon	Rubiaceae	Duperrea	Duperrea pavettifolia				Yes						Yes
Dicotyledon	Rubiaceae	Duperrea	Duperrea pavettaefolia				Yes						Yes
Dicotyledon	Rubiaceae	Diplospora	Diplospora fruticosa				Yes	Yes	Yes				Yes
Dicotyledon	Rubiaceae	Diplospora	Diplospora dubia	Yes			Yes	Yes					Yes
Dicotyledon	Rubiaceae	Dentella	Dentella repens				Yes						Yes
Dicotyledon	Rosaceae	Rosa	Rosa multiflora	Yes			Yes	Yes					Yes
Dicotyledon	Rubiaceae	Galium	Galium bungei	Yes		Yes	Yes	Yes					Yes
Dicotyledon	Rubiaceae	Galium	Galium boreale var. lancelatum		Yes								Yes
Dicotyledon	Rubiaceae	Gardenia	Gardenia stenophylla					Yes					Yes
Dicotyledon	Rubiaceae	Gardenia	Gardenia jasminoides	Yes				Yes					Yes
Dicotyledon	Rubiaceae	Galium	Galium verum var. trachyphyllum	Yes	Yes								Yes
Dicotyledon	Rubiaceae	Galium	Galium verum var. trachycarpum	Yes	Yes		Yes						Yes
Dicotyledon	Rubiaceae	Galium	Galium verum var. tomentosum	Yes	Yes								Yes
Dicotyledon	Rubiaceae	Galium	Galium pusillosetosum	Yes			Yes						Yes
Dicotyledon	Rubiaceae	Galium	Galium boreale var. rubioides		Yes	Yes							Yes
Dicotyledon	Rubiaceae	Lasianthus	Lasianthus filipes					Yes					Yes
Dicotyledon	Rubiaceae	Galium	Galium boreale var. ciliatum		Yes								Yes
Dicotyledon	Rubiaceae	Galium	Galium asperifolium var. sikkimense	Yes		Yes	Yes	Yes	Yes				Yes
Dicotyledon	Rubiaceae	Galium	Galium aparine var. leiospermum		Yes								Yes
Dicotyledon	Rubiaceae	Galium	Galium aparine var. echinospermum	Yes	Yes	Yes	Yes	Yes	Yes				Yes
Dicotyledon	Rubiaceae	Galium	Galium asperuloides subsp. hoffmeisteri	Yes		Yes	Yes		Yes				Yes
Dicotyledon	Rubiaceae	Galium	Galium trifidum	Yes			Yes		Yes				Yes
Dicotyledon	Rubiaceae	Galium	Galium verum var. asiaticum	Yes									Yes
Dicotyledon	Rubiaceae	Neanotis	Neanotis ingrata	Yes		Yes	Yes						Yes
Dicotyledon	Rubiaceae	Mycetia	Mycetia gracilis				Yes						Yes
Dicotyledon	Rubiaceae	Nertera	Nertera nigricarpa			Yes							Yes
Dicotyledon	Rubiaceae	Neonauclea	Neonauclea sessilifolia				Yes						Yes
Dicotyledon	Rubiaceae	Neolamarckia	Neolamarckia cadamba			Yes	Yes	Yes					Yes
Dicotyledon	Rubiaceae	Neohymenopogon	Neohymenopogon parasiticus				Yes						Yes
Dicotyledon	Rubiaceae	Ophiorrhiza	Ophiorrhiza fasciculata			Yes			Yes				Yes
Dicotyledon	Rubiaceae	Neanotis	Neanotis kwangtungensis					Yes					Yes
Dicotyledon	Rubiaceae	Ophiorrhiza	Ophiorrhiza hispida				Yes						Yes
Dicotyledon	Rubiaceae	Neanotis	Neanotis hirsuta	Yes		Yes	Yes	Yes					Yes
Dicotyledon	Rubiaceae	Neanotis	Neanotis calycina				Yes						Yes
Dicotyledon	Rubiaceae	Myrioneuron	Myrioneuron tonkinensis				Yes						Yes
Dicotyledon	Rubiaceae	Myrioneuron	Myrioneuron effusum				Yes						Yes
Dicotyledon	Rubiaceae	Mycetia	Mycetia nepalensis						Yes				Yes
Dicotyledon	Rubiaceae	Lasianthus	Lasianthus chrysoneurus				Yes						Yes
Dicotyledon	Rubiaceae	Neanotis	Neanotis wightiana			Yes	Yes	Yes					Yes
Dicotyledon	Rubiaceae	Ophiorrhiza	Ophiorrhiza pauciflora			Yes	Yes						Yes
Dicotyledon	Rubiaceae	Ophiorrhiza	Ophiorrhiza wallichii			Yes	Yes						Yes
Dicotyledon	Rubiaceae	Ophiorrhiza	Ophiorrhiza umbricola						Yes				Yes
Dicotyledon	Rubiaceae	Ophiorrhiza	Ophiorrhiza succirubra			Yes							Yes
Dicotyledon	Rubiaceae	Ophiorrhiza	Ophiorrhiza subrubescens				Yes						Yes
Dicotyledon	Rubiaceae	Ophiorrhiza	Ophiorrhiza rugosa			Yes							Yes
Dicotyledon	Rubiaceae	Ophiorrhiza	Ophiorrhiza alata				Yes						Yes
Dicotyledon	Rubiaceae	Ophiorrhiza	Ophiorrhiza pumila					Yes					Yes
Dicotyledon	Rubiaceae	Mycetia	Mycetia glandulosa			Yes	Yes						Yes
Dicotyledon	Rubiaceae	Ophiorrhiza	Ophiorrhiza nutans			Yes	Yes						Yes
Dicotyledon	Rubiaceae	Ophiorrhiza	Ophiorrhiza mungos			Yes			Yes				Yes
Dicotyledon	Rubiaceae	Ophiorrhiza	Ophiorrhiza lurida			Yes			Yes				Yes
Dicotyledon	Rubiaceae	Ophiorrhiza	Ophiorrhiza kuroiwae			Yes							Yes
Dicotyledon	Rubiaceae	Ophiorrhiza	Ophiorrhiza japonica	Yes		Yes	Yes	Yes					Yes
Dicotyledon	Rubiaceae	Ophiorrhiza	Ophiorrhiza hispidula			Yes							Yes
Dicotyledon	Rubiaceae	Ophiorrhiza	Ophiorrhiza rosea			Yes	Yes		Yes				Yes
Dicotyledon	Rubiaceae	Lasianthus	Lasianthus lucidus				Yes						Yes
Dicotyledon	Rubiaceae	Mycetia	Mycetia longifolia						Yes				Yes
Dicotyledon	Rubiaceae	Lasianthus	Lasianthus japonicus subsp. longicaudus			Yes	Yes	Yes	Yes				Yes
Dicotyledon	Rubiaceae	Lasianthus	Lasianthus verticillatus				Yes	Yes					Yes
Dicotyledon	Rubiaceae	Lasianthus	Lasianthus sikkimensis			Yes	Yes	Yes	Yes				Yes
Dicotyledon	Rubiaceae	Lasianthus	Lasianthus schmidtii				Yes						Yes
Dicotyledon	Rubiaceae	Leptodermis	Leptodermis scabrida						Yes				Yes
Dicotyledon	Rubiaceae	Lasianthus	Lasianthus micranthus			Yes	Yes	Yes	Yes				Yes
Dicotyledon	Rubiaceae	Metadina	Metadina trichotoma	Yes			Yes	Yes					Yes
Dicotyledon	Rubiaceae	Lasianthus	Lasianthus lancifolius				Yes	Yes					Yes
Dicotyledon	Rubiaceae	Lasianthus	Lasianthus japonicus	Yes		Yes	Yes	Yes					Yes
Dicotyledon	Rubiaceae	Lasianthus	Lasianthus inodorus				Yes						Yes
Dicotyledon	Rubiaceae	Lasianthus	Lasianthus hookeri			Yes	Yes	Yes	Yes				Yes
Dicotyledon	Rubiaceae	Lasianthus	Lasianthus formosensis				Yes	Yes					Yes
Dicotyledon	Rubiaceae	Lasianthus	Lasianthus fordii					Yes					Yes
Dicotyledon	Rubiaceae	Lasianthus	Lasianthus obscurus				Yes						Yes
Dicotyledon	Rubiaceae	Mussaenda	Mussaenda divaricata	Yes		Yes	Yes	Yes					Yes
Dicotyledon	Rubiaceae	Mycetia	Mycetia brevisepala				Yes						Yes
Dicotyledon	Rubiaceae	Mussaenda	Mussaenda shikokiana	Yes				Yes					Yes
Dicotyledon	Rubiaceae	Mussaenda	Mussaenda pubescens	Yes		Yes	Yes	Yes					Yes
Dicotyledon	Rubiaceae	Mussaenda	Mussaenda parviflora	Yes									Yes
Dicotyledon	Rubiaceae	Mussaenda	Mussaenda macrophylla			Yes	Yes						Yes
Dicotyledon	Circaeasteraceae	Circaeaster	Circaeaster agrestis	Yes	Yes	Yes	Yes		Yes				Yes
Dicotyledon	Rubiaceae	Mussaenda	Mussaenda erosa			Yes		Yes					Yes
Dicotyledon	Rubiaceae	Damnacanthus	Damnacanthus giganteus	Yes		Yes		Yes					Yes
Dicotyledon	Rubiaceae	Mussaenda	Mussaenda breviloba			Yes	Yes						Yes
Dicotyledon	Rubiaceae	Morinda	Morinda villosa				Yes						Yes
Dicotyledon	Rubiaceae	Morinda	Morinda parvifolia	Yes				Yes					Yes
Dicotyledon	Rubiaceae	Morinda	Morinda cochinchinensis				Yes	Yes					Yes
Dicotyledon	Rubiaceae	Morinda	Morinda angustifolia				Yes						Yes
Dicotyledon	Rubiaceae	Mitragyna	Mitragyna rotundifolia				Yes						Yes
Dicotyledon	Rubiaceae	Mussaenda	Mussaenda hossei				Yes						Yes
Dicotyledon	Rosaceae	Rubus	Rubus pluribracteatus	Yes		Yes	Yes	Yes					Yes
Dicotyledon	Rosaceae	Rubus	Rubus paniculatus			Yes							Yes
Dicotyledon	Rosaceae	Rubus	Rubus rufus			Yes		Yes					Yes
Dicotyledon	Rosaceae	Rubus	Rubus rosifolius	Yes				Yes					Yes
Dicotyledon	Rosaceae	Rubus	Rubus reticulatus						Yes				Yes
Dicotyledon	Rosaceae	Rubus	Rubus pungens	Yes									Yes
Dicotyledon	Rosaceae	Rubus	Rubus subornatus	Yes		Yes	Yes	Yes					Yes
Dicotyledon	Rosaceae	Rubus	Rubus poliophyllus			Yes	Yes						Yes
Dicotyledon	Rosaceae	Rubus	Rubus sumatranus	Yes		Yes	Yes	Yes	Yes				Yes
Dicotyledon	Rosaceae	Rubus	Rubus pirifolius				Yes	Yes					Yes
Dicotyledon	Rosaceae	Rubus	Rubus pentagonus	Yes		Yes	Yes						Yes
Dicotyledon	Rosaceae	Rubus	Rubus pedunculosus	Yes		Yes	Yes	Yes	Yes				Yes
Dicotyledon	Rosaceae	Rubus	Rubus pectinellus			Yes							Yes
Dicotyledon	Rosaceae	Rubus	Rubus pectinarioides			Yes			Yes				Yes
Dicotyledon	Rosaceae	Sanguisorba	Sanguisorba officinalis var. longifolia	Yes	Yes			Yes					Yes
Dicotyledon	Rosaceae	Rubus	Rubus potentilloides			Yes							Yes
Dicotyledon	Rosaceae	Rubus	Rubus ellipticus var. obcordatus	Yes		Yes	Yes	Yes	Yes				Yes
Dicotyledon	Rubiaceae	Damnacanthus	Damnacanthus labordei					Yes					Yes
Dicotyledon	Rosaceae	Sanguisorba	Sanguisorba filiformis	Yes		Yes							Yes
Dicotyledon	Rosaceae	Rubus	Rubus pungens var. oldhamii	Yes									Yes
Dicotyledon	Rosaceae	Rubus	Rubus parvifolius var. adenochlamys	Yes	Yes								Yes
Dicotyledon	Rosaceae	Rubus	Rubus lambertianus var. paykouangensis	Yes				Yes					Yes
Dicotyledon	Rosaceae	Rubus	Rubus sachalinensis		Yes								Yes
Dicotyledon	Rosaceae	Rubus	Rubus lambertianus var. glaber	Yes									Yes
Dicotyledon	Rosaceae	Rubus	Rubus nagasawanus					Yes					Yes
Dicotyledon	Rosaceae	Rubus	Rubus alexeterius var. acaenocalyx						Yes				Yes
Dicotyledon	Rosaceae	Rubus	Rubus xanthoneurus	Yes				Yes					Yes
Dicotyledon	Rosaceae	Rubus	Rubus wardii			Yes							Yes
Dicotyledon	Rosaceae	Rubus	Rubus wallichianus	Yes		Yes	Yes	Yes					Yes
Dicotyledon	Rosaceae	Rubus	Rubus trianthus	Yes									Yes
Dicotyledon	Rosaceae	Rubus	Rubus swinhoei	Yes				Yes					Yes
Dicotyledon	Rosaceae	Rubus	Rubus lambertianus var. glandulosus	Yes		Yes		Yes					Yes
Dicotyledon	Rosaceae	Rubus	Rubus alexeterius	Yes			Yes		Yes				Yes
Dicotyledon	Rosaceae	Rubus	Rubus parvifolius	Yes	Yes	Yes		Yes					Yes
Dicotyledon	Rosaceae	Rubus	Rubus columellaris					Yes					Yes
Dicotyledon	Rosaceae	Rubus	Rubus chroosepalus	Yes									Yes
Dicotyledon	Rosaceae	Rubus	Rubus calycinus	Yes		Yes			Yes				Yes
Dicotyledon	Rosaceae	Rubus	Rubus buergeri	Yes									Yes
Dicotyledon	Rosaceae	Rubus	Rubus coreanus	Yes			Yes						Yes
Dicotyledon	Rosaceae	Rubus	Rubus assamensis	Yes		Yes		Yes	Yes				Yes
Dicotyledon	Rosaceae	Rubus	Rubus ellipticus	Yes		Yes							Yes
Dicotyledon	Rosaceae	Rosa	Rosa odorata var. gigantea				Yes	Yes					Yes
Dicotyledon	Rosaceae	Rosa	Rosa multiflora var. carnea	Yes		Yes	Yes	Yes					Yes
Dicotyledon	Rosaceae	Rosa	Rosa chinensis var. semperflorens	Yes									Yes
Dicotyledon	Rosaceae	Rosa	Rosa webbiana			Yes							Yes
Dicotyledon	Rosaceae	Rosa	Rosa sericea	Yes		Yes			Yes				Yes
Dicotyledon	Ranunculaceae	Delphinium	Delphinium aemulans			Yes							Yes
Dicotyledon	Rosaceae	Rubus	Rubus biflorus	Yes			Yes						Yes
Dicotyledon	Rosaceae	Rubus	Rubus irritans		Yes				Yes				Yes
Dicotyledon	Rosaceae	Rubus	Rubus mesogaeus	Yes	Yes	Yes	Yes	Yes					Yes
Dicotyledon	Rosaceae	Rubus	Rubus macilentus	Yes		Yes	Yes						Yes
Dicotyledon	Rosaceae	Rubus	Rubus lucens				Yes						Yes
Dicotyledon	Rosaceae	Rubus	Rubus lineatus			Yes	Yes		Yes				Yes
Dicotyledon	Rosaceae	Rubus	Rubus leucanthus			Yes		Yes					Yes
Dicotyledon	Rosaceae	Rubus	Rubus corchorifolius	Yes		Yes		Yes					Yes
Dicotyledon	Rosaceae	Rubus	Rubus lambertianus	Yes				Yes					Yes
Dicotyledon	Rosaceae	Sibbaldia	Sibbaldia adpressa	Yes	Yes	Yes	Yes		Yes				Yes
Dicotyledon	Rosaceae	Rubus	Rubus inopertus	Yes		Yes	Yes	Yes					Yes
Dicotyledon	Rosaceae	Rubus	Rubus hirsutus	Yes									Yes
Dicotyledon	Rosaceae	Rubus	Rubus hastifolius					Yes					Yes
Dicotyledon	Rosaceae	Rubus	Rubus fragarioides			Yes							Yes
Dicotyledon	Rosaceae	Rubus	Rubus fockeanus	Yes		Yes	Yes		Yes				Yes
Dicotyledon	Rosaceae	Rubus	Rubus feddei					Yes					Yes
Dicotyledon	Rosaceae	Rubus	Rubus lasiotrichos	Yes		Yes							Yes
Dicotyledon	Rubiaceae	Aidia	Aidia canthioides					Yes					Yes
Dicotyledon	Rosaceae	Sorbus	Sorbus ursina var. wenzigiana			Yes							Yes
Dicotyledon	Rubiaceae	Argostemma	Argostemma verticillatum				Yes						Yes
Dicotyledon	Rubiaceae	Alleizettella	Alleizettella leucocarpa					Yes					Yes
Dicotyledon	Rubiaceae	Aidia	Aidia yunnanensis				Yes						Yes
Dicotyledon	Rubiaceae	Aidia	Aidia pycnantha				Yes	Yes					Yes
Dicotyledon	Rubiaceae	Benkara	Benkara sinensis				Yes	Yes					Yes
Dicotyledon	Rubiaceae	Aidia	Aidia cochinchinensis	Yes		Yes	Yes	Yes					Yes
Dicotyledon	Rubiaceae	Borreria	Borreria stricta					Yes					Yes
Dicotyledon	Rubiaceae	Adina	Adina rubella	Yes				Yes					Yes
Dicotyledon	Rubiaceae	Adina	Adina pilulifera	Yes				Yes					Yes
Dicotyledon	Rosaceae	Stranvaesia	Stranvaesia oblanceolata				Yes						Yes
Dicotyledon	Rosaceae	Stranvaesia	Stranvaesia nussia			Yes							Yes
Dicotyledon	Rosaceae	Stranvaesia	Stranvaesia davidiana	Yes		Yes	Yes	Yes					Yes
Dicotyledon	Rosaceae	Sanguisorba	Sanguisorba officinalis	Yes									Yes
Dicotyledon	Rubiaceae	Aidia	Aidia oxyodonta					Yes					Yes
Dicotyledon	Rubiaceae	Carlemannia	Carlemannia tetragona			Yes	Yes		Yes				Yes
Dicotyledon	Rubiaceae	Coptosapelta	Coptosapelta diffusa	Yes		Yes		Yes					Yes
Dicotyledon	Rubiaceae	Clarkella	Clarkella nana				Yes						Yes
Dicotyledon	Rubiaceae	Chassalia	Chassalia curviflora				Yes						Yes
Dicotyledon	Rubiaceae	Chasalia	Chasalia curviflora var. longifolia					Yes					Yes
Dicotyledon	Rubiaceae	Chasalia	Chasalia curviflora				Yes	Yes	Yes				Yes
Dicotyledon	Rubiaceae	Benkara	Benkara scandens					Yes					Yes
Dicotyledon	Rubiaceae	Catunaregam	Catunaregam spinosa				Yes	Yes					Yes
Dicotyledon	Rosaceae	Sorbus	Sorbus pteridophylla var. tephroclada			Yes	Yes						Yes
Dicotyledon	Rubiaceae	Canthium	Canthium simile				Yes						Yes
Dicotyledon	Rubiaceae	Canthium	Canthium horridum				Yes	Yes					Yes
Dicotyledon	Rubiaceae	Canthium	Canthium dicoccum				Yes	Yes	Yes				Yes
Dicotyledon	Rubiaceae	Brachytome	Brachytome hirtellata var. glabrescens			Yes			Yes				Yes
Dicotyledon	Rubiaceae	Brachytome	Brachytome hirtellata			Yes	Yes						Yes
Dicotyledon	Rubiaceae	Brachytome	Brachytome hainanensis			Yes							Yes
Dicotyledon	Rubiaceae	Cephalanthus	Cephalanthus tetrandrus					Yes					Yes
Dicotyledon	Rosaceae	Sibbaldia	Sibbaldia tetrandra	Yes		Yes	Yes		Yes				Yes
Dicotyledon	Rosaceae	Stephanandra	Stephanandra incisa	Yes									Yes
Dicotyledon	Rosaceae	Sorbus	Sorbus corymbifera			Yes		Yes					Yes
Dicotyledon	Rosaceae	Sorbus	Sorbus coronata	Yes		Yes	Yes						Yes
Dicotyledon	Rosaceae	Sorbus	Sorbus aronioides			Yes	Yes						Yes
Dicotyledon	Rosaceae	Sorbus	Sorbus alnifolia	Yes	Yes	Yes	Yes						Yes
Dicotyledon	Rosaceae	Sorbus	Sorbus ferruginea	Yes		Yes	Yes	Yes					Yes
Dicotyledon	Rosaceae	Sibbaldia	Sibbaldia purpurea var. macropetala	Yes			Yes						Yes
Dicotyledon	Rosaceae	Sorbus	Sorbus filipes	Yes		Yes	Yes						Yes
Dicotyledon	Rosaceae	Sibbaldia	Sibbaldia sikkimensis			Yes	Yes						Yes
Dicotyledon	Rosaceae	Sibbaldia	Sibbaldia purpurea	Yes		Yes	Yes						Yes
Dicotyledon	Rosaceae	Sibbaldia	Sibbaldia procumbens				Yes						Yes
Dicotyledon	Rosaceae	Sibbaldia	Sibbaldia perpusilloides			Yes	Yes		Yes				Yes
Dicotyledon	Rosaceae	Sibbaldia	Sibbaldia micropetala	Yes		Yes							Yes
Dicotyledon	Rosaceae	Sibbaldia	Sibbaldia cuneata	Yes		Yes	Yes		Yes				Yes
Dicotyledon	Rosaceae	Sorbaria	Sorbaria sorbifolia	Yes	Yes								Yes
Dicotyledon	Rosaceae	Sorbus	Sorbus poteriifolia			Yes	Yes						Yes
Dicotyledon	Rosaceae	Sorbus	Sorbus thomsonii	Yes		Yes		Yes	Yes				Yes
Dicotyledon	Rosaceae	Sorbus	Sorbus thibetica	Yes		Yes	Yes		Yes				Yes
Dicotyledon	Rosaceae	Sorbus	Sorbus rufopilosa	Yes		Yes	Yes		Yes				Yes
Dicotyledon	Rosaceae	Sorbus	Sorbus rhamnoides	Yes		Yes	Yes						Yes
Dicotyledon	Rosaceae	Sorbus	Sorbus rehderiana	Yes		Yes	Yes		Yes				Yes
Dicotyledon	Rosaceae	Sorbus	Sorbus epidendron	Yes		Yes	Yes						Yes
Dicotyledon	Rosaceae	Sorbus	Sorbus prattii	Yes		Yes	Yes		Yes				Yes
Dicotyledon	Rosaceae	Rosa	Rosa odorata	Yes		Yes	Yes	Yes					Yes
Dicotyledon	Rosaceae	Sorbus	Sorbus oligodonta	Yes		Yes	Yes		Yes				Yes
Dicotyledon	Rosaceae	Sorbus	Sorbus microphylla			Yes			Yes				Yes
Dicotyledon	Rosaceae	Sorbus	Sorbus macrantha			Yes	Yes						Yes
Dicotyledon	Rosaceae	Sorbus	Sorbus insignis	Yes		Yes	Yes						Yes
Dicotyledon	Rosaceae	Sorbus	Sorbus globosa				Yes	Yes					Yes
Dicotyledon	Rosaceae	Sorbus	Sorbus foliolosa	Yes		Yes	Yes		Yes				Yes
Dicotyledon	Rosaceae	Sorbus	Sorbus pteridophylla	Yes		Yes	Yes		Yes				Yes
Dicotyledon	Asclepiadaceae	Gymnema	Gymnema latifolium				Yes	Yes					Yes
Dicotyledon	Asclepiadaceae	Marsdenia	Marsdenia tenacissima			Yes	Yes	Yes					Yes
Dicotyledon	Asclepiadaceae	Marsdenia	Marsdenia schneideri				Yes	Yes					Yes
Dicotyledon	Asclepiadaceae	Marsdenia	Marsdenia koi					Yes					Yes
Dicotyledon	Asclepiadaceae	Lygisma	Lygisma inflexum					Yes
Dicotyledon	Asclepiadaceae	Hoya	Hoya villosa					Yes					Yes
Dicotyledon	Asclepiadaceae	Hoya	Hoya siamica			Yes							Yes
Dicotyledon	Asclepiadaceae	Hoya	Hoya polyneura			Yes							Yes
Dicotyledon	Asclepiadaceae	Hoya	Hoya linearis			Yes	Yes						Yes
Dicotyledon	Asclepiadaceae	Hoya	Hoya fusca			Yes	Yes	Yes	Yes				Yes
Dicotyledon	Asclepiadaceae	Holostemma	Holostemma ada-kodien					Yes					Yes
Dicotyledon	Asclepiadaceae	Heterostemma	Heterostemma wallichii				Yes						Yes
Dicotyledon	Asclepiadaceae	Heterostemma	Heterostemma oblongifolium				Yes	Yes					Yes
Dicotyledon	Asclepiadaceae	Heterostemma	Heterostemma grandiflorum				Yes	Yes					Yes
Dicotyledon	Ranunculaceae	Delphinium	Delphinium caeruleum	Yes			Yes		Yes				Yes
Dicotyledon	Asclepiadaceae	Cynanchum	Cynanchum acutum subsp. sibiricum		Yes								Yes
Dicotyledon	Asclepiadaceae	Cynanchum	Cynanchum canescens	Yes									Yes
Dicotyledon	Asclepiadaceae	Cynanchum	Cynanchum chinense	Yes	Yes								Yes
Dicotyledon	Asclepiadaceae	Cynanchum	Cynanchum corymbosum			Yes	Yes	Yes					Yes
Dicotyledon	Asclepiadaceae	Cynanchum	Cynanchum inamoenum	Yes	Yes	Yes	Yes		Yes				Yes
Dicotyledon	Asclepiadaceae	Cynanchum	Cynanchum volubile	Yes									Yes
Dicotyledon	Asclepiadaceae	Heterostemma	Heterostemma esquirolii				Yes	Yes					Yes
Dicotyledon	Asclepiadaceae	Cynanchum	Cynanchum wilfordii	Yes					Yes				Yes
Dicotyledon	Asclepiadaceae	Gymnema	Gymnema sylvestre					Yes					Yes
Dicotyledon	Asclepiadaceae	Dischidia	Dischidia chinensis					Yes					Yes
Dicotyledon	Asclepiadaceae	Dischidia	Dischidia tonkinensis				Yes	Yes					Yes
Dicotyledon	Asclepiadaceae	Genianthus	Genianthus aurantiacus				Yes
Dicotyledon	Asclepiadaceae	Graphistemma	Graphistemma pictum					Yes					Yes
Dicotyledon	Asclepiadaceae	Gymnema	Gymnema inodorum			Yes	Yes	Yes					Yes
Dicotyledon	Asclepiadaceae	Toxocarpus	Toxocarpus villosus				Yes	Yes					Yes
Dicotyledon	Asclepiadaceae	Cynanchum	Cynanchum wallichii	Yes		Yes		Yes					Yes
Dicotyledon	Asteraceae	Anaphalis	Anaphalis corymbifera			Yes							Yes
Dicotyledon	Asclepiadaceae	Telosma	Telosma procumbens					Yes					Yes
Dicotyledon	Asteraceae	Ajania	Ajania khartensis	Yes	Yes	Yes	Yes		Yes				Yes
Dicotyledon	Asteraceae	Ajania	Ajania myriantha	Yes					Yes				Yes
Dicotyledon	Asteraceae	Ajania	Ajania nubigena						Yes				Yes
Dicotyledon	Asteraceae	Ajania	Ajania variifolia	Yes									Yes
Dicotyledon	Asteraceae	Ainsliaea	Ainsliaea spicata			Yes							Yes
Dicotyledon	Asteraceae	Anaphalis	Anaphalis contorta				Yes		Yes				Yes
Dicotyledon	Asteraceae	Ainsliaea	Ainsliaea macroclinidioides	Yes				Yes					Yes
Dicotyledon	Asteraceae	Anaphalis	Anaphalis hondae						Yes				Yes
Dicotyledon	Asteraceae	Anaphalis	Anaphalis margaritacea	Yes				Yes					Yes
Dicotyledon	Asteraceae	Anaphalis	Anaphalis morrisonicola			Yes			Yes				Yes
Dicotyledon	Asteraceae	Anaphalis	Anaphalis muliensis	Yes									Yes
Dicotyledon	Asteraceae	Anaphalis	Anaphalis sinica	Yes									Yes
Dicotyledon	Asteraceae	Anaphalis	Anaphalis yunnanensis	Yes									Yes
Dicotyledon	Asteraceae	Anaphalis	Anaphalis busua	Yes		Yes	Yes						Yes
Dicotyledon	Asteraceae	Adenostemma	Adenostemma lavenia	Yes		Yes	Yes	Yes	Yes				Yes
Dicotyledon	Asclepiadaceae	Ceropegia	Ceropegia pubescens	Yes		Yes							Yes
Dicotyledon	Asclepiadaceae	Toxocarpus	Toxocarpus villosus var. brevistylis					Yes					Yes
Dicotyledon	Asclepiadaceae	Tylophora	Tylophora floribunda	Yes				Yes					Yes
Dicotyledon	Asclepiadaceae	Tylophora	Tylophora kerrii					Yes					Yes
Dicotyledon	Asteraceae	Achillea	Achillea acuminata		Yes								Yes
Dicotyledon	Asteraceae	Ajania	Ajania fruticulosa		Yes								Yes
Dicotyledon	Asteraceae	Adenocaulon	Adenocaulon himalaicum	Yes		Yes	Yes						Yes
Dicotyledon	Asclepiadaceae	Toxocarpus	Toxocarpus himalensis				Yes	Yes					Yes
Dicotyledon	Asteraceae	Adenostemma	Adenostemma lavenia var. latifolium	Yes			Yes						Yes
Dicotyledon	Asteraceae	Ainsliaea	Ainsliaea angustifolia	Yes		Yes	Yes		Yes				Yes
Dicotyledon	Asteraceae	Ainsliaea	Ainsliaea aptera						Yes				Yes
Dicotyledon	Asteraceae	Ainsliaea	Ainsliaea chapaensis	Yes		Yes	Yes						Yes
Dicotyledon	Asteraceae	Ainsliaea	Ainsliaea elegans	Yes									Yes
Dicotyledon	Asteraceae	Ainsliaea	Ainsliaea fragrans	Yes				Yes					Yes
Dicotyledon	Asteraceae	Achillea	Achillea ledebouri	Yes									Yes
Dicotyledon	Araliaceae	Macropanax	Macropanax dispermus	Yes			Yes						Yes
Dicotyledon	Araliaceae	Panax	Panax japonicum var. major	Yes		Yes	Yes						Yes
Dicotyledon	Araliaceae	Heteropanax	Heteropanax fragrans				Yes	Yes					Yes
Dicotyledon	Araliaceae	Heteropappus	Heteropappus altaicus	Yes	Yes	Yes	Yes		Yes				Yes
Dicotyledon	Araliaceae	Heteropappus	Heteropappus gouldii	Yes			Yes		Yes				Yes
Dicotyledon	Araliaceae	Heteropappus	Heteropappus hispidus	Yes									Yes
Dicotyledon	Araliaceae	Hedera	Hedera nepalensis	Yes	Yes		Yes						Yes
Dicotyledon	Araliaceae	Kalopanax	Kalopanax septemlobus	Yes	Yes	Yes	Yes						Yes
Dicotyledon	Araliaceae	Gamblea	Gamblea ciliata var. evodiaefolia	Yes		Yes	Yes						Yes
Dicotyledon	Araliaceae	Macropanax	Macropanax undulatum			Yes	Yes						Yes
Dicotyledon	Araliaceae	Merrilliopanax	Merrilliopanax listeri			Yes							Yes
Dicotyledon	Araliaceae	Merrilliopanax	Merrilliopanax membranifolius			Yes	Yes						Yes
Dicotyledon	Araliaceae	Metapanax	Metapanax davidii	Yes		Yes	Yes						Yes
Dicotyledon	Araliaceae	Metapanax	Metapanax delavayi	Yes		Yes	Yes	Yes					Yes
Dicotyledon	Asclepiadaceae	Cynanchum	Cynanchum bungei		Yes								Yes
Dicotyledon	Araliaceae	Heteropappus	Heteropappus semiprostratus	Yes	Yes		Yes		Yes				Yes
Dicotyledon	Araliaceae	Dendropanax	Dendropanax hainanensis					Yes					Yes
Dicotyledon	Araliaceae	Brassaiopsis	Brassaiopsis hainla			Yes			Yes				Yes
Dicotyledon	Araliaceae	Brassaiopsis	Brassaiopsis hispida			Yes			Yes				Yes
Dicotyledon	Araliaceae	Brassaiopsis	Brassaiopsis simplicifolia						Yes				Yes
Dicotyledon	Araliaceae	Brassaiopsis	Brassaiopsis simplilifolia						Yes				Yes
Dicotyledon	Araliaceae	Dendropanax	Dendropanax burmanicus			Yes			Yes				Yes
Dicotyledon	Araliaceae	Heteropanax	Heteropanax chinensis				Yes						Yes
Dicotyledon	Araliaceae	Dendropanax	Dendropanax dentigerus	Yes				Yes					Yes
Dicotyledon	Araliaceae	Panax	Panax japonicus var. angustifolium	Yes									Yes
Dicotyledon	Araliaceae	Diplopanax	Diplopanax stachyanthus					Yes					Yes
Dicotyledon	Araliaceae	Eleutherococcus	Eleutherococcus cissifolius	Yes		Yes	Yes		Yes				Yes
Dicotyledon	Araliaceae	Eleutherococcus	Eleutherococcus leucorrhizus	Yes									Yes
Dicotyledon	Araliaceae	Eleutherococcus	Eleutherococcus senticosus	Yes									Yes
Dicotyledon	Araliaceae	Eleutherococcus	Eleutherococcus trifoliatus	Yes		Yes	Yes	Yes	Yes				Yes
Dicotyledon	Araliaceae	Gamblea	Gamblea pseudoevodiifolia				Yes						Yes
Dicotyledon	Araliaceae	Dendropanax	Dendropanax dentiger					Yes					Yes
Dicotyledon	Asclepiadaceae	Aristolochia	Aristolochia tagala				Yes	Yes					Yes
Dicotyledon	Araliaceae	Panax	Panax japonicum var. bipinnatifidus	Yes		Yes	Yes		Yes				Yes
Dicotyledon	Aristolochiaceae	Asarum	Asarum caudigerum	Yes				Yes					Yes
Dicotyledon	Asclepiadaceae	Adelostemma	Adelostemma gracillimum					Yes
Dicotyledon	Asclepiadaceae	Aristolochia	Aristolochia contorta	Yes									Yes
Dicotyledon	Asclepiadaceae	Aristolochia	Aristolochia debilis	Yes	Yes			Yes					Yes
Dicotyledon	Fabaceae	Indigofera	Indigofera delavayi	Yes		Yes	Yes			Endemic			Yes
Dicotyledon	Asclepiadaceae	Aristolochia	Aristolochia kaempferi	Yes				Yes					Yes
Dicotyledon	Arecaceae	Wallichia	Wallichia gracilis				Yes						Yes
Dicotyledon	Asclepiadaceae	Belostemma	Belostemma hirsutum			Yes
Dicotyledon	Asclepiadaceae	Calotropis	Calotropis gigantea	Yes			Yes						Yes
Dicotyledon	Asclepiadaceae	Ceropegia	Ceropegia longifolia	Yes									Yes
Dicotyledon	Asclepiadaceae	Ceropegia	Ceropegia lucida	Yes									Yes
Dicotyledon	Asclepiadaceae	Ceropegia	Ceropegia monticola	Yes		Yes							Yes
Dicotyledon	Asteraceae	Anaphalis	Anaphalis nepalensis var. corymbosa	Yes		Yes			Yes				Yes
Dicotyledon	Asclepiadaceae	Aristolochia	Aristolochia griffithii	Yes		Yes	Yes		Yes				Yes
Dicotyledon	Araliaceae	Schefflera	Schefflera hypoleuca			Yes	Yes						Yes
Dicotyledon	Araliaceae	Schefflera	Schefflera bodinieri			Yes							Yes
Dicotyledon	Araliaceae	Schefflera	Schefflera delavayi	Yes		Yes	Yes						Yes
Dicotyledon	Araliaceae	Schefflera	Schefflera elata			Yes							Yes
Dicotyledon	Araliaceae	Schefflera	Schefflera elliptica			Yes	Yes	Yes	Yes				Yes
Dicotyledon	Araliaceae	Schefflera	Schefflera glabrescens			Yes							Yes
Dicotyledon	Acanthaceae	Acanthus	Acanthus ebracteatus			Yes							Yes
Dicotyledon	Araliaceae	Schefflera	Schefflera hoi	Yes		Yes	Yes						Yes
Dicotyledon	Asclepiadaceae	Cynanchum	Cynanchum atratum	Yes				Yes					Yes
Dicotyledon	Araliaceae	Schefflera	Schefflera hypoleucoides					Yes					Yes
Dicotyledon	Araliaceae	Schefflera	Schefflera khasiana	Yes		Yes			Yes				Yes
Dicotyledon	Araliaceae	Schefflera	Schefflera macrophylla			Yes							Yes
Dicotyledon	Araliaceae	Schefflera	Schefflera pauciflora				Yes	Yes					Yes
Dicotyledon	Arecaceae	Wallichia	Wallichia caryotoides				Yes		Yes				Yes
Dicotyledon	Arecaceae	Wallichia	Wallichia disticha						Yes				Yes
Dicotyledon	Araliaceae	Schefflera	Schefflera heptaphylla			Yes	Yes	Yes					Yes
Dicotyledon	Asteraceae	Blumea	Blumea hieracifolia				Yes	Yes					Yes
Dicotyledon	Asteraceae	Blumea	Blumea oxyodonta			Yes							Yes
Dicotyledon	Asteraceae	Blumea	Blumea aromatica			Yes	Yes	Yes					Yes
Dicotyledon	Asteraceae	Blumea	Blumea axillaris	Yes				Yes					Yes
Dicotyledon	Asteraceae	Blumea	Blumea balsamifera			Yes	Yes	Yes					Yes
Dicotyledon	Asteraceae	Blumea	Blumea densiflora				Yes						Yes
Dicotyledon	Asteraceae	Bidens	Bidens tripartita var. repens			Yes							Yes
Dicotyledon	Asteraceae	Blumea	Blumea henryi				Yes	Yes					Yes
Dicotyledon	Asteraceae	Bidens	Bidens tripartita	Yes	Yes	Yes	Yes	Yes	Yes				Yes
Dicotyledon	Asteraceae	Blumea	Blumea lacera	Yes			Yes	Yes					Yes
Dicotyledon	Asteraceae	Blumea	Blumea laciniata					Yes					Yes
Dicotyledon	Asteraceae	Blumea	Blumea lanceolaria	Yes		Yes		Yes					Yes
Dicotyledon	Asteraceae	Blumea	Blumea megacephala	Yes		Yes	Yes	Yes					Yes
Dicotyledon	Asteraceae	Blumea	Blumea mollis					Yes					Yes
Dicotyledon	Asteraceae	Aster	Aster tataricus	Yes									Yes
Dicotyledon	Asteraceae	Blumea	Blumea fistulosa	Yes			Yes	Yes					Yes
Dicotyledon	Asteraceae	Aster	Aster albescens var. salignus	Yes		Yes	Yes		Yes				Yes
Dicotyledon	Asteraceae	Anaphalis	Anaphalis margaritacea var. cinnamomea	Yes	Yes	Yes							Yes
Dicotyledon	Asteraceae	Aster	Aster vestitus	Yes									Yes
Dicotyledon	Asteraceae	Aster	Aster flaccidus fo. griseo-barbatus			Yes	Yes		Yes				Yes
Dicotyledon	Asteraceae	Aster	Aster flaccidus subsp. flaccidus						Yes				Yes
Dicotyledon	Asteraceae	Aster	Aster flaccidus subsp. glandulosus		Yes		Yes		Yes				Yes
Dicotyledon	Asteraceae	Blainvillea	Blainvillea acmella	Yes		Yes	Yes	Yes					Yes
Dicotyledon	Asteraceae	Aster	Aster albescens var. glandulosus			Yes	Yes		Yes				Yes
Dicotyledon	Asteraceae	Blumea	Blumea repanda			Yes							Yes
Dicotyledon	Asteraceae	Asterothamnus	Asterothamnus alyssoides		Yes								Yes
Dicotyledon	Asteraceae	Asterothamnus	Asterothamnus centraliasiaticus		Yes								Yes
Dicotyledon	Asteraceae	Asterothamnus	Asterothamnus centrali-asiaticus		Yes								Yes
Dicotyledon	Asteraceae	Bidens	Bidens biternata	Yes	Yes		Yes	Yes					Yes
Dicotyledon	Asteraceae	Bidens	Bidens cernua	Yes									Yes
Dicotyledon	Asteraceae	Bidens	Bidens parviflora	Yes	Yes								Yes
Dicotyledon	Asteraceae	Aster	Aster ageratoides var. scaberulus	Yes				Yes					Yes
Dicotyledon	Asteraceae	Cephalorrhynchus	Cephalorrhynchus macrorrhizus						Yes				Yes
Dicotyledon	Asteraceae	Blumea	Blumea oblongifolia					Yes					Yes
Dicotyledon	Asteraceae	Carpesium	Carpesium nepalense	Yes	Yes	Yes	Yes	Yes	Yes				Yes
Dicotyledon	Asteraceae	Carpesium	Carpesium scapiforme	Yes		Yes			Yes				Yes
Dicotyledon	Asteraceae	Carpesium	Carpesium triste	Yes		Yes	Yes		Yes				Yes
Dicotyledon	Asteraceae	Carpesium	Carpesium nepalense var. lanatum	Yes		Yes	Yes	Yes	Yes				Yes
Dicotyledon	Asteraceae	Carpesium	Carpesium divaricatum	Yes		Yes		Yes					Yes
Dicotyledon	Asteraceae	Centipeda	Centipeda minima	Yes		Yes	Yes	Yes					Yes
Dicotyledon	Asteraceae	Carpesium	Carpesium cordatum			Yes	Yes						Yes
Dicotyledon	Asteraceae	Chaetoseris	Chaetoseris cyanea	Yes			Yes		Yes				Yes
Dicotyledon	Asteraceae	Chaetoseris	Chaetoseris hastata	Yes									Yes
Dicotyledon	Asteraceae	Chaetoseris	Chaetoseris macrantha						Yes				Yes
Dicotyledon	Asteraceae	Chondrilla	Chondrilla lejosperma		Yes								Yes
Dicotyledon	Asteraceae	Chromolaena	Chromolaena odoratum			Yes	Yes	Yes					Yes
Dicotyledon	Asteraceae	Chrysanthemum	Chrysanthemum chanetii	Yes									Yes
Dicotyledon	Asteraceae	Cavea	Cavea tanguensis						Yes				Yes
Dicotyledon	Asteraceae	Callistephus	Callistephus chinensis	Yes			Yes						Yes
Dicotyledon	Asteraceae	Blumea	Blumea riparia			Yes	Yes	Yes					Yes
Dicotyledon	Asteraceae	Blumea	Blumea sagittata					Yes					Yes
Dicotyledon	Asteraceae	Blumea	Blumea sinuata			Yes	Yes	Yes					Yes
Dicotyledon	Asteraceae	Blumeopsis	Blumeopsis flava				Yes	Yes					Yes
Dicotyledon	Asteraceae	Brachyactis	Brachyactis anomalum						Yes				Yes
Dicotyledon	Asteraceae	Carpesium	Carpesium faberi	Yes		Yes	Yes	Yes	Yes				Yes
Dicotyledon	Asteraceae	Brachyactis	Brachyactis pubescens						Yes				Yes
Dicotyledon	Asteraceae	Aster	Aster souliei	Yes	Yes	Yes	Yes		Yes				Yes
Dicotyledon	Asteraceae	Camchaya	Camchaya loloana				Yes						Yes
Dicotyledon	Asteraceae	Cancrinia	Cancrinia maximowiczii		Yes								Yes
Dicotyledon	Asteraceae	Carduus	Carduus acanthoides	Yes	Yes		Yes		Yes				Yes
Dicotyledon	Asteraceae	Carduus	Carduus crispus	Yes	Yes	Yes	Yes						Yes
Dicotyledon	Asteraceae	Carduus	Carduus nutans	Yes									Yes
Dicotyledon	Asteraceae	Carpesium	Carpesium abrotanoides	Yes		Yes	Yes	Yes					Yes
Dicotyledon	Asteraceae	Brachyactis	Brachyactis ciliata		Yes								Yes
Dicotyledon	Asteraceae	Artemisia	Artemisia macrocephala		Yes				Yes				Yes
Dicotyledon	Asteraceae	Artemisia	Artemisia roxburghiana	Yes	Yes	Yes	Yes	Yes	Yes				Yes
Dicotyledon	Asteraceae	Artemisia	Artemisia hedinii	Yes	Yes		Yes						Yes
Dicotyledon	Asteraceae	Artemisia	Artemisia indica	Yes	Yes	Yes	Yes	Yes	Yes				Yes
Dicotyledon	Asteraceae	Artemisia	Artemisia japonica	Yes	Yes	Yes	Yes	Yes					Yes
Dicotyledon	Asteraceae	Artemisia	Artemisia lactiflora	Yes		Yes		Yes					Yes
Dicotyledon	Asteraceae	Artemisia	Artemisia frigida		Yes				Yes				Yes
Dicotyledon	Asteraceae	Artemisia	Artemisia lavandulifolia	Yes	Yes	Yes							Yes
Dicotyledon	Asteraceae	Artemisia	Artemisia eriopoda	Yes	Yes		Yes						Yes
Dicotyledon	Asteraceae	Artemisia	Artemisia minor	Yes	Yes				Yes				Yes
Dicotyledon	Asteraceae	Artemisia	Artemisia myriantha	Yes	Yes	Yes	Yes						Yes
Dicotyledon	Asteraceae	Artemisia	Artemisia nakai		Yes								Yes
Dicotyledon	Asteraceae	Artemisia	Artemisia persica						Yes				Yes
Dicotyledon	Asteraceae	Artemisia	Artemisia pewzowi		Yes								Yes
Dicotyledon	Asteraceae	Aster	Aster verticillatus	Yes		Yes	Yes						Yes
Dicotyledon	Asteraceae	Artemisia	Artemisia lancea	Yes	Yes			Yes					Yes
Dicotyledon	Asteraceae	Artemisia	Artemisia austroyunnanensis				Yes						Yes
Dicotyledon	Araliaceae	Brassaiopsis	Brassaiopsis dumicola				Yes						Yes
Dicotyledon	Asteraceae	Anaphalis	Anaphalis nepalensis var. monocephala	Yes		Yes	Yes		Yes				Yes
Dicotyledon	Asteraceae	Anisopappus	Anisopappus chinensis			Yes	Yes	Yes					Yes
Dicotyledon	Asteraceae	Arctium	Arctium lappa	Yes	Yes	Yes	Yes	Yes	Yes				Yes
Dicotyledon	Asteraceae	Artemisia	Artemisia anethoides	Yes	Yes								Yes
Dicotyledon	Asteraceae	Artemisia	Artemisia halodendron		Yes								Yes
Dicotyledon	Asteraceae	Artemisia	Artemisia atrovirens	Yes		Yes							Yes
Dicotyledon	Asteraceae	Artemisia	Artemisia rubripes		Yes								Yes
Dicotyledon	Asteraceae	Artemisia	Artemisia blepharolepis		Yes								Yes
Dicotyledon	Asteraceae	Artemisia	Artemisia brachyloba	Yes	Yes								Yes
Dicotyledon	Asteraceae	Artemisia	Artemisia carvifolia	Yes				Yes					Yes
Dicotyledon	Asteraceae	Artemisia	Artemisia demissa	Yes					Yes				Yes
Dicotyledon	Asteraceae	Artemisia	Artemisia desertorum	Yes	Yes	Yes	Yes		Yes				Yes
Dicotyledon	Asteraceae	Artemisia	Artemisia edgeworthii	Yes	Yes	Yes	Yes						Yes
Dicotyledon	Asteraceae	Artemisia	Artemisia argyi	Yes	Yes								Yes
Dicotyledon	Asteraceae	Aster	Aster himalaicus	Yes		Yes	Yes		Yes				Yes
Dicotyledon	Asteraceae	Artemisia	Artemisia phaeolepis		Yes								Yes
Dicotyledon	Asteraceae	Aster	Aster alpinus		Yes								Yes
Dicotyledon	Asteraceae	Aster	Aster asteroides	Yes	Yes	Yes	Yes		Yes				Yes
Dicotyledon	Asteraceae	Aster	Aster barbellatus						Yes				Yes
Dicotyledon	Asteraceae	Aster	Aster brachytrichus	Yes			Yes						Yes
Dicotyledon	Asteraceae	Aster	Aster ageratoides	Yes	Yes	Yes	Yes	Yes					Yes
Dicotyledon	Asteraceae	Aster	Aster fuscescens	Yes		Yes	Yes		Yes				Yes
Dicotyledon	Asteraceae	Askellia	Askellia lactea		Yes								Yes
Dicotyledon	Asteraceae	Aster	Aster latibracteatus	Yes		Yes							Yes
Dicotyledon	Asteraceae	Aster	Aster likiangensis	Yes			Yes		Yes				Yes
Dicotyledon	Asteraceae	Aster	Aster prainii						Yes				Yes
Dicotyledon	Asteraceae	Aster	Aster pycnophyllus	Yes		Yes							Yes
Dicotyledon	Asteraceae	Aster	Aster salwinensis	Yes		Yes	Yes		Yes				Yes
Dicotyledon	Asteraceae	Aster	Aster semiprostratus	Yes	Yes		Yes		Yes				Yes
Dicotyledon	Asteraceae	Aster	Aster flaccidus	Yes	Yes								Yes
Dicotyledon	Asteraceae	Artemisia	Artemisia wellbyi						Yes				Yes
Dicotyledon	Asteraceae	Artemisia	Artemisia rutifolia					Yes					Yes
Dicotyledon	Asteraceae	Artemisia	Artemisia sacrorum	Yes	Yes	Yes	Yes		Yes				Yes
Dicotyledon	Asteraceae	Artemisia	Artemisia sieversiana	Yes	Yes		Yes		Yes				Yes
Dicotyledon	Asteraceae	Artemisia	Artemisia sphaerocephala	Yes	Yes				Yes				Yes
Dicotyledon	Asteraceae	Artemisia	Artemisia sylvatica	Yes	Yes								Yes
Dicotyledon	Asteraceae	Aster	Aster albescens	Yes		Yes	Yes		Yes				Yes
Dicotyledon	Asteraceae	Artemisia	Artemisia verlotorum	Yes	Yes		Yes	Yes					Yes
Dicotyledon	Asteraceae	Anaphalis	Anaphalis margaritacea var. japonica	Yes		Yes	Yes						Yes
Dicotyledon	Asteraceae	Artemisia	Artemisia dubia var. subdigitata		Yes	Yes	Yes						Yes
Dicotyledon	Asteraceae	Artemisia	Artemisia myriantha var. pleiocephala	Yes									Yes
Dicotyledon	Asteraceae	Artemisia	Artemisia sacrorum var. incana	Yes	Yes								Yes
Dicotyledon	Asteraceae	Artemisia	Artemisia sacrorum var. messerschmidtiana		Yes								Yes
Dicotyledon	Asteraceae	Artemisia	Artemisia tainingensis var. nitida	Yes			Yes		Yes				Yes
Dicotyledon	Asteraceae	Askellia	Askellia flexuosa	Yes	Yes								Yes
Dicotyledon	Asteraceae	Artemisia	Artemisia tainingensis	Yes			Yes		Yes				Yes
Dicotyledon	Ranunculaceae	Aconitum	Aconitum nagarum var. acaule	Yes		Yes	Yes						Yes
Dicotyledon	Ranunculaceae	Aconitum	Aconitum leucostomum		Yes								Yes
Dicotyledon	Ranunculaceae	Anemone	Anemone geum			Yes	Yes		Yes				Yes
Dicotyledon	Ranunculaceae	Anemone	Anemone flaccida	Yes			Yes						Yes
Dicotyledon	Ranunculaceae	Anemone	Anemone demissa				Yes						Yes
Dicotyledon	Ranunculaceae	Anemone	Anemone altaica	Yes									Yes
Dicotyledon	Ranunculaceae	Anemone	Anemone howellii			Yes							Yes
Dicotyledon	Ranunculaceae	Actaea	Actaea asiatica	Yes	Yes		Yes		Yes				Yes
Dicotyledon	Ranunculaceae	Anemone	Anemone obtusiloba			Yes							Yes
Dicotyledon	Ranunculaceae	Aconitum	Aconitum scaposum	Yes	Yes	Yes	Yes						Yes
Dicotyledon	Ranunculaceae	Aconitum	Aconitum pulchellum	Yes		Yes	Yes						Yes
Dicotyledon	Ranunculaceae	Aconitum	Aconitum paniculigerum		Yes								Yes
Dicotyledon	Ranunculaceae	Aconitum	Aconitum novoluridum						Yes				Yes
Dicotyledon	Ranunculaceae	Aconitum	Aconitum naviculare						Yes				Yes
Dicotyledon	Ranunculaceae	Anemone	Anemone hupehensis var. japonica	Yes			Yes						Yes
Dicotyledon	Ranunculaceae	Adonis	Adonis davidii	Yes		Yes			Yes				Yes
Dicotyledon	Ranunculaceae	Anemone	Anemone vitifolia	Yes		Yes	Yes	Yes	Yes				Yes
Dicotyledon	Primulaceae	Primula	Primula megalocarpa						Yes				Yes
Dicotyledon	Ranunculaceae	Anemone	Anemone demissa var. major	Yes		Yes	Yes		Yes				Yes
Dicotyledon	Ranunculaceae	Anemone	Anemone coelestina var. linearis	Yes	Yes	Yes	Yes						Yes
Dicotyledon	Ranunculaceae	Anemone	Anemone coelestina var. holophylla	Yes									Yes
Dicotyledon	Ranunculaceae	Anemone	Anemone narcissiflora subsp. protracta				Yes						Yes
Dicotyledon	Ranunculaceae	Anemone	Anemone griffithii						Yes				Yes
Dicotyledon	Ranunculaceae	Anemone	Anemone geum subsp. ovalifolia	Yes	Yes	Yes	Yes		Yes				Yes
Dicotyledon	Ranunculaceae	Aconitum	Aconitum hemsleyanum	Yes		Yes	Yes						Yes
Dicotyledon	Ranunculaceae	Anemone	Anemone trullifolia	Yes		Yes	Yes						Yes
Dicotyledon	Ranunculaceae	Anemone	Anemone tetrasepala	Yes									Yes
Dicotyledon	Ranunculaceae	Anemone	Anemone rupicola	Yes			Yes						Yes
Dicotyledon	Ranunculaceae	Anemone	Anemone rupestris			Yes							Yes
Dicotyledon	Ranunculaceae	Anemone	Anemone rivularis	Yes	Yes	Yes	Yes						Yes
Dicotyledon	Ranunculaceae	Anemone	Anemone polycarpa			Yes	Yes		Yes				Yes
Dicotyledon	Ranunculaceae	Anemone	Anemone narcissiflora subsp. crinita				Yes						Yes
Dicotyledon	Primulaceae	Primula	Primula silaensis			Yes	Yes						Yes
Dicotyledon	Ranunculaceae	Aconitum	Aconitum nagarum			Yes	Yes						Yes
Dicotyledon	Primulaceae	Primula	Primula vaginata			Yes							Yes
Dicotyledon	Primulaceae	Primula	Primula tibetica						Yes				Yes
Dicotyledon	Primulaceae	Primula	Primula tenella				Yes						Yes
Dicotyledon	Primulaceae	Primula	Primula taliensis			Yes							Yes
Dicotyledon	Primulaceae	Primula	Primula walshii			Yes	Yes		Yes				Yes
Dicotyledon	Primulaceae	Primula	Primula sonchifolia	Yes		Yes	Yes						Yes
Dicotyledon	Primulaceae	Primula	Primula calliantha subsp. bryophila	Yes		Yes	Yes						Yes
Dicotyledon	Primulaceae	Primula	Primula sikkimensis	Yes		Yes	Yes		Yes				Yes
Dicotyledon	Primulaceae	Primula	Primula serratifolia			Yes	Yes						Yes
Dicotyledon	Primulaceae	Primula	Primula pumilio		Yes								Yes
Dicotyledon	Primulaceae	Primula	Primula primulina						Yes				Yes
Dicotyledon	Primulaceae	Primula	Primula prenantha			Yes			Yes				Yes
Dicotyledon	Araliaceae	Brassaiopsis	Brassaiopsis glomerulata	Yes		Yes	Yes	Yes	Yes				Yes
Dicotyledon	Primulaceae	Primula	Primula strumosa						Yes				Yes
Dicotyledon	Proteaceae	Helicia	Helicia hainanensis					Yes					Yes
Dicotyledon	Rafflesiaceae	Sapria	Sapria himalayana				Yes						Yes
Dicotyledon	Proteaceae	Heliciopsis	Heliciopsis terminalis				Yes						Yes
Dicotyledon	Proteaceae	Helicia	Helicia obovatifolia var. mixta					Yes					Yes
Dicotyledon	Proteaceae	Helicia	Helicia vestita				Yes	Yes					Yes
Dicotyledon	Proteaceae	Helicia	Helicia pyrrhobotrya				Yes						Yes
Dicotyledon	Primulaceae	Primula	Primula valentiniana			Yes			Yes				Yes
Dicotyledon	Proteaceae	Helicia	Helicia nilagirica			Yes	Yes						Yes
Dicotyledon	Ranunculaceae	Aquilegia	Aquilegia atrovinosa	Yes									Yes
Dicotyledon	Proteaceae	Helicia	Helicia cochinchinensis				Yes	Yes					Yes
Dicotyledon	Primulaceae	Samolus	Samolus valerandi	Yes									Yes
Dicotyledon	Primulaceae	Primula	Primula vaginata subsp. eucyclia			Yes							Yes
Dicotyledon	Primulaceae	Primula	Primula munroi subsp. yargongensis	Yes		Yes	Yes		Yes				Yes
Dicotyledon	Primulaceae	Primula	Primula dryadifolia subsp. jonardunii						Yes				Yes
Dicotyledon	Primulaceae	Primula	Primula denticulata subsp. sinodenticulata	Yes		Yes							Yes
Dicotyledon	Proteaceae	Helicia	Helicia obovatifolia					Yes					Yes
Dicotyledon	Ranunculaceae	Clematis	Clematis macropetala		Yes								Yes
Dicotyledon	Ranunculaceae	Clematis	Clematis grewiiflora			Yes							Yes
Dicotyledon	Ranunculaceae	Clematis	Clematis serratifolia		Yes								Yes
Dicotyledon	Ranunculaceae	Clematis	Clematis rehderiana	Yes		Yes	Yes		Yes				Yes
Dicotyledon	Ranunculaceae	Clematis	Clematis puberula	Yes		Yes							Yes
Dicotyledon	Ranunculaceae	Clematis	Clematis napaulensis			Yes			Yes				Yes
Dicotyledon	Ranunculaceae	Clematis	Clematis smilacifolia			Yes		Yes					Yes
Dicotyledon	Ranunculaceae	Clematis	Clematis meyeniana	Yes			Yes	Yes					Yes
Dicotyledon	Ranunculaceae	Clematis	Clematis songorica		Yes								Yes
Dicotyledon	Ranunculaceae	Clematis	Clematis loureiriana			Yes		Yes					Yes
Dicotyledon	Ranunculaceae	Clematis	Clematis leschenaultiana				Yes	Yes					Yes
Dicotyledon	Ranunculaceae	Clematis	Clematis lasiandra	Yes	Yes	Yes	Yes						Yes
Dicotyledon	Ranunculaceae	Clematis	Clematis javana	Yes		Yes		Yes					Yes
Dicotyledon	Ranunculaceae	Clematis	Clematis intricata	Yes	Yes								Yes
Dicotyledon	Ranunculaceae	Anemone	Anemone demissa var. villosissima	Yes		Yes							Yes
Dicotyledon	Ranunculaceae	Clematis	Clematis montana	Yes	Yes	Yes	Yes		Yes				Yes
Dicotyledon	Ranunculaceae	Clematis	Clematis wissmanniana	Yes									Yes
Dicotyledon	Ranunculaceae	Clematis	Clematis tibetana var. vernayi						Yes				Yes
Dicotyledon	Ranunculaceae	Clematis	Clematis montana var. longipes	Yes		Yes	Yes						Yes
Dicotyledon	Ranunculaceae	Clematis	Clematis montana var. grandiflora	Yes									Yes
Dicotyledon	Ranunculaceae	Clematis	Clematis meyeniana var. granulata					Yes					Yes
Dicotyledon	Ranunculaceae	Clematis	Clematis connata var. pseudoconnata						Yes				Yes
Dicotyledon	Ranunculaceae	Clematis	Clematis siamensis			Yes			Yes				Yes
Dicotyledon	Ranunculaceae	Clematis	Clematis yui			Yes							Yes
Dicotyledon	Ranunculaceae	Clematis	Clematis graveolens						Yes				Yes
Dicotyledon	Ranunculaceae	Clematis	Clematis uncinata	Yes				Yes					Yes
Dicotyledon	Ranunculaceae	Clematis	Clematis tibetana						Yes				Yes
Dicotyledon	Ranunculaceae	Clematis	Clematis terniflora	Yes				Yes					Yes
Dicotyledon	Ranunculaceae	Clematis	Clematis tenuifolia						Yes				Yes
Dicotyledon	Ranunculaceae	Clematis	Clematis tangutica	Yes	Yes	Yes	Yes		Yes				Yes
Dicotyledon	Ranunculaceae	Clematis	Clematis subumbellata				Yes						Yes
Dicotyledon	Ranunculaceae	Clematis	Clematis aethusifolia var. latisecta		Yes								Yes
Dicotyledon	Ranunculaceae	Batrachium	Batrachium bungei var. flavidum						Yes				Yes
Dicotyledon	Ranunculaceae	Clematis	Clematis heracleifolia	Yes									Yes
Dicotyledon	Ranunculaceae	Caltha	Caltha palustris var. sibirica			Yes			Yes				Yes
Dicotyledon	Ranunculaceae	Caltha	Caltha palustris var. barthei	Yes		Yes	Yes						Yes
Dicotyledon	Ranunculaceae	Caltha	Caltha scaposa	Yes	Yes	Yes	Yes						Yes
Dicotyledon	Ranunculaceae	Caltha	Caltha palustris	Yes		Yes	Yes						Yes
Dicotyledon	Ranunculaceae	Cimicifuga	Cimicifuga japonica	Yes	Yes	Yes	Yes						Yes
Dicotyledon	Ranunculaceae	Beesia	Beesia calthifolia	Yes		Yes	Yes						Yes
Dicotyledon	Ranunculaceae	Cimicifuga	Cimicifuga simplex	Yes			Yes						Yes
Dicotyledon	Ranunculaceae	Batrachium	Batrachium trichophyllum				Yes						Yes
Dicotyledon	Ranunculaceae	Batrachium	Batrachium foeniculaceum		Yes								Yes
Dicotyledon	Ranunculaceae	Batrachium	Batrachium eradicatum		Yes								Yes
Dicotyledon	Ranunculaceae	Aquilegia	Aquilegia viridiflora var. atropurpurea		Yes								Yes
Dicotyledon	Ranunculaceae	Aquilegia	Aquilegia viridiflora		Yes								Yes
Dicotyledon	Ranunculaceae	Aquilegia	Aquilegia parviflora				Yes						Yes
Dicotyledon	Ranunculaceae	Callianthemum	Callianthemum pimpinelloides	Yes	Yes		Yes		Yes				Yes
Dicotyledon	Ranunculaceae	Clematis	Clematis chinensis	Yes			Yes	Yes					Yes
Dicotyledon	Ranunculaceae	Clematis	Clematis gouriana	Yes		Yes	Yes	Yes					Yes
Dicotyledon	Ranunculaceae	Clematis	Clematis glauca		Yes								Yes
Dicotyledon	Ranunculaceae	Clematis	Clematis fulvicoma			Yes							Yes
Dicotyledon	Ranunculaceae	Clematis	Clematis fruticosa	Yes	Yes								Yes
Dicotyledon	Ranunculaceae	Clematis	Clematis fasciculiflora	Yes		Yes	Yes						Yes
Dicotyledon	Ranunculaceae	Cimicifuga	Cimicifuga foetida	Yes	Yes	Yes	Yes	Yes	Yes				Yes
Dicotyledon	Ranunculaceae	Clematis	Clematis connata	Yes		Yes	Yes	Yes	Yes				Yes
Dicotyledon	Primulaceae	Primula	Primula hookeri			Yes	Yes						Yes
Dicotyledon	Ranunculaceae	Clematis	Clematis cadmia	Yes				Yes					Yes
Dicotyledon	Ranunculaceae	Clematis	Clematis buchananiana			Yes	Yes						Yes
Dicotyledon	Ranunculaceae	Clematis	Clematis brevicaudata	Yes	Yes	Yes	Yes						Yes
Dicotyledon	Ranunculaceae	Clematis	Clematis armandii	Yes		Yes	Yes	Yes					Yes
Dicotyledon	Ranunculaceae	Clematis	Clematis apiifolia	Yes				Yes					Yes
Dicotyledon	Ranunculaceae	Clematis	Clematis aethusifolia	Yes	Yes								Yes
Dicotyledon	Ranunculaceae	Clematis	Clematis crassifolia					Yes					Yes
Dicotyledon	Polygalaceae	Xanthophyllum	Xanthophyllum flavescens				Yes						Yes
Dicotyledon	Polygalaceae	Polygala	Polygala tatarinowii	Yes		Yes	Yes						Yes
Dicotyledon	Polygonaceae	Calligonum	Calligonum calliphysa		Yes								Yes
Dicotyledon	Polygonaceae	Calligonum	Calligonum arborescens		Yes								Yes
Dicotyledon	Polygonaceae	Atraphaxis	Atraphaxis frutescens		Yes								Yes
Dicotyledon	Polygonaceae	Atraphaxis	Atraphaxis bracteata		Yes								Yes
Dicotyledon	Polygonaceae	Calligonum	Calligonum mongolicum		Yes								Yes
Dicotyledon	Polygalaceae	Xanthophyllum	Xanthophyllum hainanense				Yes	Yes					Yes
Dicotyledon	Polygonaceae	Calligonum	Calligonum roborowskii		Yes								Yes
Dicotyledon	Polygalaceae	Securidaca	Securidaca inappendiculata				Yes	Yes					Yes
Dicotyledon	Polygalaceae	Salomonia	Salomonia ciliata			Yes							Yes
Dicotyledon	Polygalaceae	Salomonia	Salomonia cantoniensis			Yes	Yes	Yes	Yes				Yes
Dicotyledon	Polygalaceae	Polygala	Polygala globulifera var. longiracemosa			Yes			Yes				Yes
Dicotyledon	Polygalaceae	Polygala	Polygala wattersii	Yes				Yes	Yes				Yes
Dicotyledon	Polygonaceae	Rheum	Rheum uninerve		Yes								Yes
Dicotyledon	Polygonaceae	Antenoron	Antenoron filiforme	Yes				Yes					Yes
Dicotyledon	Polygonaceae	Rheum	Rheum acuminatum	Yes		Yes	Yes		Yes				Yes
Dicotyledon	Primulaceae	Primula	Primula munroi			Yes							Yes
Dicotyledon	Polygonaceae	Rheum	Rheum palmatum	Yes			Yes						Yes
Dicotyledon	Polygonaceae	Rheum	Rheum nobile						Yes				Yes
Dicotyledon	Polygonaceae	Rheum	Rheum nanum		Yes								Yes
Dicotyledon	Polygonaceae	Rheum	Rheum moorcroftianum						Yes				Yes
Dicotyledon	Polygonaceae	Calligonum	Calligonum caput-medusae		Yes								Yes
Dicotyledon	Polygonaceae	Rheum	Rheum australe	Yes		Yes			Yes				Yes
Dicotyledon	Polygalaceae	Polygala	Polygala saxicola	Yes				Yes					Yes
Dicotyledon	Polygonaceae	Reynoutria	Reynoutria japonica	Yes		Yes		Yes					Yes
Dicotyledon	Polygonaceae	Oxyria	Oxyria digyna	Yes		Yes	Yes		Yes				Yes
Dicotyledon	Polygonaceae	Koenigia	Koenigia islandica	Yes	Yes	Yes	Yes						Yes
Dicotyledon	Polygonaceae	Fallopia	Fallopia dentatoalata	Yes	Yes								Yes
Dicotyledon	Polygonaceae	Fallopia	Fallopia convolvulus				Yes						Yes
Dicotyledon	Polygonaceae	Fagopyrum	Fagopyrum gilesii				Yes						Yes
Dicotyledon	Polygonaceae	Rheum	Rheum delavayi	Yes		Yes	Yes		Yes				Yes
Dicotyledon	Araliaceae	Aralia	Aralia subcordata			Yes							Yes
Dicotyledon	Polygalaceae	Polygala	Polygala tenuifolia	Yes	Yes								Yes
Dicotyledon	Araliaceae	Aralia	Aralia foliolosa				Yes						Yes
Dicotyledon	Araliaceae	Aralia	Aralia gigantea				Yes						Yes
Dicotyledon	Araliaceae	Aralia	Aralia gintungensis				Yes						Yes
Dicotyledon	Araliaceae	Aralia	Aralia kingdon-wardii			Yes			Yes				Yes
Dicotyledon	Araliaceae	Aralia	Aralia elata	Yes	Yes	Yes	Yes						Yes
Dicotyledon	Araliaceae	Aralia	Aralia searelliana				Yes						Yes
Dicotyledon	Araliaceae	Aralia	Aralia dasyphylla	Yes		Yes	Yes	Yes					Yes
Dicotyledon	Araliaceae	Aralia	Aralia thomsonii				Yes						Yes
Dicotyledon	Araliaceae	Aralia	Aralia undulata	Yes			Yes						Yes
Dicotyledon	Araliaceae	Aralia	Aralia elata var. glabrescens	Yes									Yes
Dicotyledon	Araliaceae	Brassaiopsis	Brassaiopsis angustifolia						Yes				Yes
Dicotyledon	Araliaceae	Brassaiopsis	Brassaiopsis ciliata					Yes					Yes
Dicotyledon	Bignoniaceae	Millingtonia	Millingtonia hortensis				Yes						Yes
Dicotyledon	Araliaceae	Aralia	Aralia leschenaultii	Yes		Yes	Yes		Yes				Yes
Dicotyledon	Polygalaceae	Polygala	Polygala globulifera						Yes				Yes
Dicotyledon	Polygalaceae	Polygala	Polygala polifolia	Yes				Yes					Yes
Dicotyledon	Polygalaceae	Polygala	Polygala persicariifolia	Yes		Yes	Yes	Yes					Yes
Dicotyledon	Polygalaceae	Polygala	Polygala monopetala	Yes	Yes	Yes	Yes		Yes				Yes
Dicotyledon	Polygalaceae	Polygala	Polygala longifolia					Yes					Yes
Dicotyledon	Polygalaceae	Polygala	Polygala lacei				Yes						Yes
Dicotyledon	Araliaceae	Aralia	Aralia finlaysoniana			Yes	Yes	Yes					Yes
Dicotyledon	Polygalaceae	Polygala	Polygala japonica	Yes		Yes	Yes	Yes					Yes
Dicotyledon	Polygonaceae	Rheum	Rheum webbianum						Yes				Yes
Dicotyledon	Polygalaceae	Polygala	Polygala furcata	Yes			Yes	Yes					Yes
Dicotyledon	Polygalaceae	Polygala	Polygala crotalarioides					Yes					Yes
Dicotyledon	Polygalaceae	Polygala	Polygala chinensis				Yes	Yes					Yes
Dicotyledon	Polygalaceae	Polygala	Polygala arillata	Yes		Yes	Yes	Yes	Yes				Yes
Dicotyledon	Polygalaceae	Epirixanthes	Epirixanthes elongata				Yes						Yes
Dicotyledon	Polemoniaceae	Polemonium	Polemonium chinense	Yes									Yes
Dicotyledon	Polygalaceae	Polygala	Polygala karensium				Yes		Yes				Yes
Dicotyledon	Primulaceae	Lysimachia	Lysimachia laxa			Yes							Yes
Dicotyledon	Primulaceae	Lysimachia	Lysimachia capillipes	Yes		Yes	Yes	Yes					Yes
Dicotyledon	Primulaceae	Omphalogramma	Omphalogramma elegans			Yes							Yes
Dicotyledon	Primulaceae	Lysimachia	Lysimachia deltoidea var. cinerascens	Yes		Yes	Yes	Yes					Yes
Dicotyledon	Primulaceae	Lysimachia	Lysimachia petelotii			Yes		Yes					Yes
Dicotyledon	Primulaceae	Lysimachia	Lysimachia otophora					Yes					Yes
Dicotyledon	Primulaceae	Primula	Primula alpicola						Yes				Yes
Dicotyledon	Primulaceae	Lysimachia	Lysimachia lobelioides	Yes		Yes	Yes						Yes
Dicotyledon	Primulaceae	Primula	Primula atrodentata						Yes				Yes
Dicotyledon	Primulaceae	Lysimachia	Lysimachia insignis					Yes					Yes
Dicotyledon	Primulaceae	Lysimachia	Lysimachia fortunei	Yes				Yes					Yes
Dicotyledon	Primulaceae	Lysimachia	Lysimachia fooningensis					Yes					Yes
Dicotyledon	Primulaceae	Lysimachia	Lysimachia decurrens	Yes		Yes	Yes	Yes					Yes
Dicotyledon	Primulaceae	Lysimachia	Lysimachia congestiflora	Yes		Yes	Yes	Yes					Yes
Dicotyledon	Polygonaceae	Rheum	Rheum spiciforme		Yes								Yes
Dicotyledon	Primulaceae	Lysimachia	Lysimachia microcarpa			Yes	Yes						Yes
Dicotyledon	Primulaceae	Primula	Primula denticulata			Yes							Yes
Dicotyledon	Primulaceae	Primula	Primula glomerata			Yes							Yes
[truncated: 12,484 more rows]
