# Supplementary material for: Insights into plant biodiversity conservation in large river valleys in China: A spatial analysis of species and phylogenetic diversity
Source: Ecol Evol. 2022 May 19;12(5):e8940. doi: 10.1002/ece3.8940 (PMC9120211; doi:10.1002/ece3.8940)
Supplement: Supplementary file 4 — Table S3 [file ECE3-12-e8940-s001.xlsx]

## Sheet: Six LRVs
Table S3.1. Correlation analysis on spatial distribution patterns of all (All), endemic (EN), threatened (TH) and nationally protected species (NP) generated according to the species richness algorithm and complementary algorithm in addition to spatial phylogenetics (PD, PE and WE) in six LRVs after standardized relevant variables.
Species richness algorithm				Complementary algorithm				Spatial phylogenetics
All	EN	TH	NP	All	EN	TH	NP	PD	PE	WE
0.85723	0.41329	1	1	.654617253948967	0.297407	1	1	1	1	1
0.540401	0.23987	0.299213	0.933333	.260328068043742	0.0883306	0.216535	0.733333	0.901412	0.692097	0.402545
1	1	0.917323	0.866667	1	1	0.814961	0.6	0.951887	0.459937	0.897374
0.537363	0.639384	0.232283	0.733333	.301640340218712	0.480551	0.141732	0.6	0.913351	0.41021	0.350868
0.490583	0.503241	0.299213	0.533333	.146111786148238	0.21718	0.0748031	0.333333	0	0	0
0.439247	0.294976	0.19685	0.666667	.174362089914945	0.154781	0.11811	0.266667	0.86435	0.512404	0.320556
0.489368	0.288493	0.23622	0.6	.089003645200486	0.206645	0.0866142	0.266667	0.796467	0.422404	0.327461
0.343864	0.254457	0.161417	0.666667	2.67314702308627E-02	0.0397083	0.0472441	0.266667	0.747814	0.346838	0.169016
0.159174	0.183955	0.0393701	0.266667	7.98906439854192E-02	0.119935	0.0314961	0.2	0.228527	0.0708302	0.118097
0.229951	0.277147	0.137795	0.4	1.21506682867558E-02	0.0316045	0.0314961	0.2	0.574035	0.199958	0.116394
0.591434	0.883306	0.389764	0.266667	.325030376670717	0.619125	0.240157	0.0666667	0.599633	0.20972	0.545764
0.443803	0.34684	0.255906	0.333333	.104191980558931	0.141815	0.149606	0.0666667	0.702852	0.278021	0.30167
0.153706	0.180713	0.0708661	0.2	.011543134872418	0.0356564	0.0314961	0.0666667	0.371072	0.0846999	0.0883802
0.0850547	0.12966	0.0787402	0.133333	6.37910085054678E-03	0.0162075	0.019685	0.0666667	0.189637	0.0308805	0.0580509
0.0801944	0.0923825	0.0511811	0.0666667	6.07533414337789E-03	0.0137763	0.019685	0.0666667	0.228317	0.0392893	0.0499091
0.108748	0.0769854	0.0708661	0.133333	6.37910085054678E-03	0.0089141	0.019685	0.0666667	0.295673	0.0781275	0.0628393
0.124241	0.101297	0.0433071	0.2	4.22235722964763E-02	0.0316045	0.015748	0.0666667	0.226132	0.0489545	0.0927351
0.230559	0.247164	0.0748031	0.4	1.36695018226002E-02	0.0243112	0.015748	0.0666667	0.572106	0.241535	0.130663
0.0732078	0.101297	0.0708661	0.133333	5.77156743620899E-03	0.0113452	0.015748	0.0666667	0.216752	0.0476175	0.0449169
0.25	0.164506	0.0944882	0.2	1.85297691373026E-02	0.0291734	0.011811	0.0666667	0.55886	0.190599	0.131253
0.0914338	0.082658	0.0551181	0.133333	3.94896719319563E-03	0.00729335	0.00787402	0.0666667	0.318762	0.0743581	0.042269
0.0306804	0.0194489	0.015748	0.0666667	5.1640340218712E-03	0.00243112	0.00787402	0.0666667	0.0762563	0.0144173	0.027413
0.244228	0.259319	0.0905512	0.333333	1.06318347509113E-02	0.0267423	0.00393701	0.0666667	0.567304	0.172493	0.119859
0.228736	0.171799	0.106299	0.266667	7.59416767922236E-03	0.0145867	0.00393701	0.0666667	0.534666	0.177567	0.117286
0.0941677	0.111021	0.0551181	0.133333	5.1640340218712E-03	0.00972447	0.00393701	0.0666667	0.249961	0.0507748	0.0439476
0.0318955	0.0388979	0.015748	0.0666667	2.43013365735115E-03	0.00648298	0.00393701	0.0666667	0.0775865	0.01126	0.0214146
0.0516403	0.0591572	0.0275591	0.133333	1.51883353584447E-03	0.00405186	0.00393701	0.0666667	0.208579	0.0372113	0.0223714
0.0847509	0.0867099	0.0354331	0.133333	1.21506682867558E-03	0.00324149	0.00393701	0.0666667	0.237499	0.0479397	0.0312189
0.0492102	0.0688817	0.015748	0.0666667	9.72053462940462E-03	0.0162075	0	0.0666667	0.0812403	0.0124199	0.0375797
0.058627	0.0372771	0.00393701	0.0666667	1.67071688942892E-02	0.0113452	0	0.0666667	0.149099	0.0395792	0.0453172
0.0510328	0.0502431	0.011811	0.0666667	5.1640340218712E-03	0.00405186	0	0.0666667	0.104305	0.0134025	0.0335761
0.0243013	0.0226904	0.00393701	0.0666667	1.82260024301337E-03	0.00324149	0	0.0666667	0.0777824	0.0110184	0.0169502
0.0136695	0.00405186	0	0.0666667	2.43013365735115E-03	0.00162075	0	0.0666667	0.0669499	0.014514	0.012374
0.0306804	0.028363	0.023622	0.0666667	6.07533414337789E-04	0.00162075	0	0.0666667	0.122636	0.0192339	0.0119234
0.0160996	0.0226904	0.019685	0.0666667	3.03766707168894E-04	0.000810373	0	0.0666667	0.0686627	0.00660459	0.00804817
0.0370595	0.0226904	0.00393701	0.0666667	3.03766707168894E-04	0	0	0.0666667	0.146676	0.0277554	0.0122603
0.00486027	0.00162075	0	0.0666667	3.03766707168894E-04	0	0	0.0666667	0.0497525	0.00879539	0.00306628
0.0197448	0.00972447	0.015748	0.0666667	0	0	0	0.0666667	0.0844032	0.0111473	0.00777175
0.0018226	0.00486224	0.00393701	0.0666667	0	0	0	0.0666667	0.0146109	0.000434937	0.00172683
0.378797	0.213128	0.397638	0.133333	9.38639125151883E-02	0.103728	0.19685	0	0.54938	0.221689	0.362899
0.50243	0.627229	0.271654	0.466667	.127582017010936	0.286062	0.0984252	0	0.896447	0.387802	0.338883
0.530073	0.420583	0.38189	0.333333	4.22235722964763E-02	0.0615883	0.0748031	0	0	0	0
0.769745	0.898703	0.551181	0.533333	.105103280680437	0.188817	0.0551181	0	0.838617	0.358581	0.542347
0.290705	0.198541	0.15748	0.2	4.52612393681653E-02	0.0615883	0.0433071	0	0.602531	0.256178	0.220167
0.277339	0.190438	0.133858	0.333333	1.33657351154313E-02	0.0291734	0.0433071	0	0.577352	0.181836	0.144726
0.197145	0.133712	0.212598	0.133333	1.64034021871203E-02	0.0259319	0.0433071	0	0.392423	0.126534	0.149208
0.10966	0.0729335	0.0748031	0.0666667	1.21506682867558E-02	0.0178282	0.0354331	0	0.276659	0.0710074	0.0753185
0.324423	0.363857	0.188976	0.133333	.031591737545565	0.0632091	0.0314961	0	0.404846	0.125713	0.223521
0.351762	0.213128	0.173228	0.266667	2.67314702308627E-02	0.0437601	0.0314961	0	0.651652	0.291488	0.202302
0.388214	0.235008	0.244094	0.4	3.55407047387606E-02	0.0421394	0.0314961	0	0.711019	0.234205	0.23249
0.394897	0.476499	0.137795	0.2	4.40461725394897E-02	0.0931929	0.0275591	0	0.766236	0.304842	0.209937
0.365735	0.443274	0.232283	0.266667	1.97448359659781E-02	0.0421394	0.0275591	0	0.564766	0.165485	0.204632
0.185298	0.154781	0.0984252	0.133333	3.64520048602673E-02	0.0340357	0.0275591	0	0.324477	0.0982151	0.144128
0.235419	0.170989	0.11811	0.2	2.46051032806804E-02	0.0397083	0.023622	0	0.495204	0.183962	0.173315
0.230559	0.176661	0.0944882	0.466667	2.97691373025516E-02	0.034846	0.023622	0	0.691911	0.326605	0.146119
0.200486	0.10778	0.0905512	0.0666667	.014277035236938	0.0170178	0.023622	0	0.463981	0.139389	0.119849
0.173147	0.158023	0.0748031	0.2	.028857837181045	0.0486224	0.019685	0	0.301452	0.0805438	0.13228
0.141859	0.132091	0.0866142	0.133333	1.18469015795869E-02	0.0153971	0.019685	0	0.2802	0.080721	0.0899885
0.149453	0.155592	0.0433071	0.0666667	6.07533414337789E-02	0.0583468	0.015748	0	0.376609	0.172573	0.134961
0.325334	0.415721	0.125984	0.2	1.67071688942892E-02	0.0494327	0.015748	0	0.6676	0.227746	0.169293
0.157655	0.182334	0.0944882	0.133333	.014277035236938	0.0259319	0.015748	0	0.33658	0.075534	0.096048
0.243925	0.277147	0.161417	0.2	8.80923450789793E-03	0.0194489	0.015748	0	0.451964	0.111312	0.121223
0.247874	0.32658	0.145669	0.2	1.03280680437424E-02	0.0226904	0.011811	0	0.396217	0.092271	0.1403
0.0531592	0.0575365	0.015748	0.0666667	9.72053462940462E-03	0.0202593	0.011811	0	0.104399	0.0180418	0.0365307
0.286756	0.156402	0.153543	0.4	1.33657351154313E-02	0.0137763	0.011811	0	0.593847	0.260817	0.159699
0.157047	0.200972	0.0905512	0.133333	6.07533414337789E-03	0.0137763	0.011811	0	0.414238	0.114807	0.0779742
0.397631	0.140194	0.385827	0.266667	2.03523693803159E-02	0.0113452	0.011811	0	0.636716	0.414946	0.325795
0.169806	0.120746	0.0944882	0.0666667	5.4678007290401E-03	0.0089141	0.011811	0	0.393603	0.137698	0.0880215
0.0853584	0.0786062	0.0354331	0	2.73390036452005E-03	0.00648298	0.011811	0	0.270236	0.0548826	0.0380773
0.0604496	0.0680713	0.0314961	0	2.12636695018226E-03	0.00567261	0.011811	0	0.22011	0.0422855	0.0273305
0.225699	0.314425	0.110236	0.2	.017314702308627	0.0356564	0.00787402	0	0.382035	0.0835723	0.12825
0.0674362	0.089141	0.015748	0	8.20170109356015E-03	0.0178282	0.00787402	0	0.181096	0.0354715	0.0353532
0.102977	0.0745543	0.0669291	0.0666667	4.55650060753341E-03	0.0089141	0.00787402	0	0.300818	0.0956055	0.0546211
0.134265	0.0656402	0.0629921	0.333333	6.68286755771567E-03	0.00729335	0.00787402	0	0.351461	0.0991333	0.062856
0.248177	0.186386	0.169291	0.266667	4.86026731470231E-03	0.00648298	0.00787402	0	0.544269	0.168304	0.131348
0.0276428	0.0316045	0.023622	0	3.03766707168894E-03	0.00648298	0.00787402	0	0.0789512	0.00958472	0.017619
0.0331106	0.0380875	0.015748	0.0666667	3.03766707168894E-03	0.00567261	0.00787402	0	0.096582	0.0149812	0.0211738
0.0294654	0.0121556	0.015748	0	2.12636695018226E-03	0.00567261	0.00787402	0	0.142549	0.0183479	0.0140132
0.0355407	0.0332253	0.011811	0	3.64520048602673E-03	0.00486224	0.00787402	0	0.100655	0.0159155	0.024633
0.0464763	0.0551053	0.019685	0	1.82260024301337E-03	0.00486224	0.00787402	0	0.132079	0.020442	0.0225481
0.0382746	0.0113452	0.023622	0	2.12636695018226E-03	0.00324149	0.00787402	0	0.136221	0.0346338	0.0212934
0.072904	0.0275527	0.0669291	0	2.12636695018226E-03	0.00243112	0.00787402	0	0.214121	0.0702987	0.051777
0.0756379	0.0380875	0.0275591	0	1.21506682867558E-03	0.000810373	0.00787402	0	0.226512	0.0471665	0.0282176
0.217497	0.267423	0.102362	0.2	2.27825030376671E-02	0.0494327	0.00393701	0	0.457407	0.137102	0.129669
0.0695626	0.0656402	0.0275591	0	1.60996354799514E-02	0.0178282	0.00393701	0	0.117913	0.0214247	0.0623454
0.0908262	0.13047	0.0472441	0.133333	5.1640340218712E-03	0.0121556	0.00393701	0	0.203637	0.0560585	0.0561452
0.123329	0.160454	0.0551181	0.0666667	4.55650060753341E-03	0.00972447	0.00393701	0	0.250448	0.0529978	0.066407
0.0756379	0.0980551	0.0275591	0	2.73390036452005E-03	0.00648298	0.00393701	0	0.136007	0.020587	0.0433622
0.0464763	0.0170178	0.0314961	0	1.12393681652491E-02	0.00567261	0.00393701	0	0.146685	0.0384677	0.0536051
0.0492102	0.0729335	0.015748	0	1.82260024301337E-03	0.00567261	0.00393701	0	0.108915	0.0130481	0.0252312
0.0853584	0.0988655	0.0629921	0.133333	2.73390036452005E-03	0.00486224	0.00393701	0	0.224795	0.0344889	0.0409902
0.0367558	0.0162075	0.00393701	0	9.11300121506683E-03	0.00405186	0.00393701	0	0.119711	0.0411901	0.0293359
0.0328068	0.0178282	0.00787402	0	5.1640340218712E-03	0.00405186	0.00393701	0	0.057987	0.00818325	0.0227527
0.02339	0.0194489	0.00787402	0	1.82260024301337E-03	0.00405186	0.00393701	0	0.0555872	0.00658849	0.0160332
0.0771567	0.0364668	0.0551181	0.0666667	3.03766707168894E-03	0.00324149	0.00393701	0	0.217215	0.0770482	0.0552751
0.0446537	0.0372771	0.011811	0	2.43013365735115E-03	0.00324149	0.00393701	0	0.169445	0.0296885	0.021752
0.0410085	0.0267423	0.00393701	0	2.43013365735115E-03	0.00324149	0.00393701	0	0.108148	0.0276426	0.0246211
0.031288	0.0372771	0.00787402	0.0666667	2.73390036452005E-03	0.00243112	0.00393701	0	0.084772	0.0129837	0.0204982
0.00850547	0.00648298	0.00393701	0	1.51883353584447E-03	0.00243112	0.00393701	0	0.0496004	0.00410774	0.00821855
0.00789793	0.00648298	0.00393701	0	1.51883353584447E-03	0.00243112	0.00393701	0	0.0413221	0.00531589	0.00749975
0.0115431	0.0162075	0.00787402	0	1.21506682867558E-03	0.00243112	0.00393701	0	0.0453518	0.00663681	0.00710542
0.0145808	0.00405186	0.00787402	0	1.21506682867558E-03	0.00243112	0.00393701	0	0.0602623	0.00866652	0.00879649
0.113305	0.103728	0.0551181	0.333333	9.11300121506683E-04	0.00243112	0.00393701	0	0.458967	0.122024	0.0376536
0.0100243	0.0162075	0.00393701	0	9.11300121506683E-04	0.00243112	0.00393701	0	0.0410178	0.00306067	0.00783098
0.0261239	0.00243112	0.00393701	0	1.33657351154313E-02	0.00162075	0.00393701	0	0.0875453	0.0372596	0.0428011
0.0601458	0.0235008	0.023622	0.0666667	1.82260024301337E-03	0.00162075	0.00393701	0	0.257735	0.0999227	0.0255252
0.0367558	0.0275527	0.011811	0.0666667	1.51883353584447E-03	0.00162075	0.00393701	0	0.187684	0.0376784	0.0166656
0.0212637	0.0121556	0.015748	0	1.21506682867558E-03	0.00162075	0.00393701	0	0.0855927	0.0165759	0.0100532
0.0082017	0.00972447	0.011811	0	6.07533414337789E-04	0.00162075	0.00393701	0	0.0534433	0.00579916	0.0050718
0.0139733	0.0105348	0.00393701	0	6.07533414337789E-04	0.00162075	0.00393701	0	0.0325897	0.00389832	0.00838279
0.0115431	0.00729335	0.00787402	0	3.03766707168894E-04	0.00162075	0.00393701	0	0.0511334	0.00972969	0.00579165
0.0197448	0.0121556	0.00393701	0	2.73390036452005E-03	0.000810373	0.00393701	0	0.0718901	0.0181063	0.0184735
0.0121507	0.00810373	0.023622	0	6.07533414337789E-04	0.000810373	0.00393701	0	0.0701911	0.00963304	0.00695055
0.00212637	0.000810373	0.00393701	0	6.07533414337789E-04	0.000810373	0.00393701	0	0.0322439	0.00157866	0.00245334
0.0112394	0.0121556	0.00393701	0.0666667	3.03766707168894E-04	0.000810373	0.00393701	0	0.0557762	0.00502594	0.00701538
0.0294654	0.0356564	0.00393701	0	3.03766707168894E-04	0.000810373	0.00393701	0	0.116085	0.0233738	0.0112211
0.0027339	0.00405186	0.00393701	0	3.03766707168894E-04	0.000810373	0.00393701	0	0.0224234	0.000982635	0.0024048
0.0607533	0.0340357	0.0275591	0.0666667	1.51883353584447E-03	0	0.00393701	0	0.163836	0.0375495	0.0307615
0.00668287	0.00162075	0.00393701	0	6.07533414337789E-04	0	0.00393701	0	0.0493468	0.0121138	0.0053942
0.0309842	0.0194489	0.019685	0	3.03766707168894E-04	0	0.00393701	0	0.071081	0.010374	0.0161941
0.0136695	0.00405186	0.00393701	0	0	0	0.00393701	0	0.0423849	0.00447824	0.00727976
0.0561968	0.0769854	0.015748	0.133333	6.98663426488457E-03	0.0251216	0	0	0.109722	0.0218113	0.0387152
0.082017	0.0899514	0.019685	0	1.85297691373026E-02	0.0226904	0	0	0.242183	0.0843294	0.0569117
0.0595383	0.0753647	0.015748	0.0666667	6.98663426488457E-03	0.012966	0	0	0.136892	0.0254519	0.0382197
0.0349332	0.0380875	0.00393701	0	5.1640340218712E-03	0.0105348	0	0	0.0548288	0.0103257	0.0306494
0.0543742	0.0640194	0.00787402	0.0666667	6.68286755771567E-03	0.00972447	0	0	0.148711	0.0433326	0.0402334
0.0467801	0.0591572	0	0	5.77156743620899E-03	0.00972447	0	0	0.143536	0.0454267	0.0342037
0.0656136	0.0907618	0.015748	0	4.25273390036452E-03	0.0089141	0	0	0.127053	0.0187667	0.0349576
0.0476914	0.054295	0.00393701	0.133333	2.73390036452005E-03	0.0089141	0	0	0.0939539	0.0163343	0.0284155
0.0243013	0.0267423	0	0	4.25273390036452E-03	0.00810373	0	0	0.0842141	0.0156094	0.0177607
0.0194411	0.0235008	0	0.0666667	3.64520048602673E-03	0.00810373	0	0	0.0631278	0.00819936	0.0190584
0.0896112	0.0745543	0.0354331	0.0666667	3.64520048602673E-03	0.00729335	0	0	0.348883	0.0836689	0.0348353
0.0704739	0.0802269	0.00787402	0	3.64520048602673E-03	0.00729335	0	0	0.157015	0.0343117	0.0416711
0.0701701	0.0786062	0.011811	0.0666667	3.03766707168894E-03	0.00729335	0	0	0.159002	0.0282709	0.043255
0.0674362	0.0672609	0.019685	0	4.25273390036452E-03	0.00648298	0	0	0.162953	0.0307516	0.0327683
0.14277	0.101297	0.0472441	0.133333	3.34143377885784E-03	0.00648298	0	0	0.42407	0.123715	0.068316
0.0391859	0.041329	0.00787402	0	4.25273390036452E-03	0.00567261	0	0	0.117869	0.0338123	0.0258574
0.0938639	0.0867099	0.011811	0.2	3.03766707168894E-03	0.00567261	0	0	0.308861	0.0614227	0.033435
0.0619684	0.0688817	0.011811	0	2.43013365735115E-03	0.00567261	0	0	0.132441	0.0252908	0.030386
0.0255164	0.0299838	0.00393701	0	2.43013365735115E-03	0.00567261	0	0	0.0985391	0.023986	0.0191647
0.153098	0.095624	0.102362	0.0666667	4.25273390036452E-03	0.00486224	0	0	0.396275	0.0977319	0.081103
0.0343256	0.0364668	0	0.133333	3.34143377885784E-03	0.00486224	0	0	0.0884443	0.0132253	0.0239849
0.0252126	0.0267423	0.00393701	0	1.82260024301337E-03	0.00486224	0	0	0.0976424	0.0117594	0.0129022
0.105407	0.0575365	0.0393701	0.0666667	3.64520048602673E-03	0.00405186	0	0	0.32651	0.0858919	0.0455262
0.0558931	0.0380875	0.00393701	0	2.43013365735115E-03	0.00405186	0	0	0.213135	0.0465866	0.0246934
0.0200486	0.0178282	0.00787402	0	2.12636695018226E-03	0.00405186	0	0	0.0520186	0.00552531	0.0145921
0.0683475	0.0818476	0.0354331	0	1.82260024301337E-03	0.00405186	0	0	0.19845	0.039982	0.0293766
0.0340219	0.0324149	0.023622	0	1.51883353584447E-03	0.00324149	0	0	0.11567	0.0188634	0.0204455
0.0540705	0.0591572	0.0314961	0	1.21506682867558E-03	0.00324149	0	0	0.298967	0.0813976	0.0217284
0.0276428	0.0316045	0.0314961	0	1.21506682867558E-03	0.00324149	0	0	0.0706038	0.00744225	0.0171191
0.054678	0.0680713	0.00787402	0.0666667	1.54921020656136E-02	0.00243112	0	0	0.113125	0.0249686	0.0363192
0.0367558	0.0259319	0.0275591	0	3.03766707168894E-03	0.00243112	0	0	0.154855	0.0483424	0.0282161
0.0343256	0.0210697	0.00393701	0	2.43013365735115E-03	0.00243112	0	0	0.097073	0.0154161	0.0200626
0.0318955	0.0194489	0	0	2.43013365735115E-03	0.00243112	0	0	0.128487	0.0361642	0.0215463
0.0498177	0.054295	0.019685	0.0666667	1.82260024301337E-03	0.00243112	0	0	0.122157	0.0181546	0.0198892
0.0148846	0.0105348	0	0	1.82260024301337E-03	0.00243112	0	0	0.06979	0.0150134	0.00985326
0.018226	0.0145867	0.015748	0	1.21506682867558E-03	0.00243112	0	0	0.0868445	0.0128387	0.00975951
0.0264277	0.0226904	0	0	1.21506682867558E-03	0.00243112	0	0	0.123856	0.0174458	0.013517
0.0519441	0.0137763	0.023622	0	9.11300121506683E-04	0.00243112	0	0	0.205695	0.0485679	0.0188563
0.0565006	0.0518639	0.00787402	0	9.11300121506683E-04	0.00243112	0	0	0.231722	0.0362286	0.0192025
0.014277	0.0186386	0.00393701	0	9.11300121506683E-04	0.00243112	0	0	0.0564586	0.00766777	0.00968928
0.00941677	0.0121556	0	0	9.11300121506683E-04	0.00243112	0	0	0.0388347	0.00549309	0.00618001
0.00668287	0.00729335	0	0	9.11300121506683E-04	0.00243112	0	0	0.0244313	0.00140146	0.00416839
0.00789793	0.00729335	0	0	3.03766707168894E-04	0.00243112	0	0	0.0496718	0.00728116	0.0054444
0.0200486	0.0153971	0.011811	0	2.43013365735115E-03	0.00162075	0	0	0.0888639	0.0207964	0.0149584
0.0261239	0.0137763	0.015748	0	1.82260024301337E-03	0.00162075	0	0	0.11652	0.0363736	0.0137811
0.0170109	0.0113452	0.00787402	0	1.82260024301337E-03	0.00162075	0	0	0.0710303	0.0111795	0.0122914
0.0106318	0.00567261	0	0	1.82260024301337E-03	0.00162075	0	0	0.0522768	0.00942363	0.00948687
0.0124544	0.00567261	0.00393701	0	1.51883353584447E-03	0.00162075	0	0	0.0978821	0.0144979	0.00846493
0.0115431	0.00324149	0	0	1.51883353584447E-03	0.00162075	0	0	0.0465874	0.00728116	0.00572676
0.0249089	0.0291734	0.019685	0.0666667	9.11300121506683E-04	0.00162075	0	0	0.0993552	0.0144335	0.0125992
0.036452	0.0291734	0.00393701	0.0666667	9.11300121506683E-04	0.00162075	0	0	0.161874	0.0232288	0.0140248
0.0230863	0.0259319	0.011811	0	9.11300121506683E-04	0.00162075	0	0	0.0908879	0.0122588	0.0104377
0.0145808	0.0194489	0.00393701	0	9.11300121506683E-04	0.00162075	0	0	0.0460687	0.00310899	0.0101295
0.0136695	0.012966	0	0	9.11300121506683E-04	0.00162075	0	0	0.0507853	0.00691066	0.00615958
0.00607533	0.00567261	0	0	9.11300121506683E-04	0.00162075	0	0	0.0462093	0.00658849	0.0060208
0.0534629	0.0664506	0.019685	0.0666667	6.07533414337789E-04	0.00162075	0	0	0.218833	0.0437514	0.0208099
0.0185298	0.00972447	0.011811	0	6.07533414337789E-04	0.00162075	0	0	0.0633076	0.0114694	0.00918858
0.00577157	0.00405186	0.00787402	0	6.07533414337789E-04	0.00162075	0	0	0.038376	0.00368891	0.00517594
0.0206561	0.0162075	0.00393701	0	6.07533414337789E-04	0.00162075	0	0	0.107202	0.0283353	0.0137526
0.0103281	0.0113452	0.00393701	0	6.07533414337789E-04	0.00162075	0	0	0.0609792	0.00842488	0.00597285
0.009113	0.00810373	0.00393701	0	6.07533414337789E-04	0.00162075	0	0	0.0411538	0.0040433	0.00520348
0.00607533	0.00486224	0.00393701	0	6.07533414337789E-04	0.00162075	0	0	0.0146109	0.000869873	0.00349472
0.0133657	0.0137763	0	0	6.07533414337789E-04	0.00162075	0	0	0.0541694	0.00507426	0.00673483
0.0139733	0.0121556	0	0	3.03766707168894E-04	0.00162075	0	0	0.0499646	0.00787719	0.00827036
0.00425273	0.00162075	0	0	3.03766707168894E-04	0.00162075	0	0	0.0284033	0.00141757	0.00204781
0.0045565	0.00162075	0	0	0	0.00162075	0	0	0.0378873	0.00462322	0.00176375
0.0200486	0.0170178	0	0	1.82260024301337E-03	0.000810373	0	0	0.0725563	0.00674957	0.0135496
0.013062	0.00243112	0	0	1.82260024301337E-03	0.000810373	0	0	0.0517189	0.0101646	0.00862253
0.014277	0.00810373	0.00393701	0	1.51883353584447E-03	0.000810373	0	0	0.0777363	0.00926254	0.00935271
0.0082017	0.00972447	0	0	1.51883353584447E-03	0.000810373	0	0	0.027366	0.00162699	0.00930023
0.0580194	0.0299838	0.023622	0	9.11300121506683E-04	0.000810373	0	0	0.237748	0.047843	0.0200069
0.0671324	0.0332253	0.015748	0	9.11300121506683E-04	0.000810373	0	0	0.262772	0.0535778	0.0274499
0.0160996	0.00972447	0	0	9.11300121506683E-04	0.000810373	0	0	0.0556149	0.0117594	0.0113457
0.0926488	0.117504	0.0629921	0.0666667	6.07533414337789E-04	0.000810373	0	0	0.257864	0.0484068	0.0361244
0.040401	0.0453809	0.00787402	0.0666667	6.07533414337789E-04	0.000810373	0	0	0.0654699	0.00840878	0.0264047
0.0176185	0.00810373	0.0314961	0	6.07533414337789E-04	0.000810373	0	0	0.0721437	0.0100035	0.0115164
0.0476914	0.0445705	0.023622	0	6.07533414337789E-04	0.000810373	0	0	0.14926	0.022214	0.018852
0.0227825	0.00648298	0.019685	0	6.07533414337789E-04	0.000810373	0	0	0.068801	0.00977802	0.0100534
0.0215674	0.0121556	0.00787402	0	6.07533414337789E-04	0.000810373	0	0	0.137017	0.029624	0.0098192
0.0106318	0.00567261	0.00787402	0	6.07533414337789E-04	0.000810373	0	0	0.0505064	0.0150939	0.00664867
0.0215674	0.0170178	0.00393701	0	6.07533414337789E-04	0.000810373	0	0	0.0655137	0.00840878	0.0100857
0.0103281	0.00810373	0	0	6.07533414337789E-04	0.000810373	0	0	0.057708	0.00703953	0.00577183
0.00880923	0.00648298	0	0	6.07533414337789E-04	0.000810373	0	0	0.0756892	0.0071684	0.00515017
0.014277	0.0178282	0.00787402	0.133333	3.03766707168894E-04	0.000810373	0	0	0.0486737	0.00715229	0.00682643
0.0534629	0.0372771	0.0511811	0.0666667	3.03766707168894E-04	0.000810373	0	0	0.169526	0.0355843	0.0285482
0.0282503	0.034846	0.00787402	0.0666667	3.03766707168894E-04	0.000810373	0	0	0.0851455	0.00839267	0.0153921
0.0249089	0.0299838	0.00393701	0.0666667	3.03766707168894E-04	0.000810373	0	0	0.1318	0.0218757	0.0070535
0.0197448	0.0291734	0.00787402	0	3.03766707168894E-04	0.000810373	0	0	0.0886449	0.0161893	0.00646853
0.0157959	0.0153971	0.00393701	0	3.03766707168894E-04	0.000810373	0	0	0.0676899	0.00935919	0.00579784
0.0139733	0.00324149	0.00393701	0	3.03766707168894E-04	0.000810373	0	0	0.0821786	0.0134991	0.00413128
0.0145808	0.0226904	0	0	3.03766707168894E-04	0.000810373	0	0	0.0528508	0.00488096	0.004241
0.0154921	0.0137763	0	0	3.03766707168894E-04	0.000810373	0	0	0.0644372	0.00741003	0.00851884
0.0063791	0.0089141	0	0	3.03766707168894E-04	0.000810373	0	0	0.0289474	0.00225523	0.0023569
0.0106318	0.00567261	0	0	3.03766707168894E-04	0.000810373	0	0	0.0573899	0.00633075	0.00557405
0.0054678	0.00324149	0	0	3.03766707168894E-04	0.000810373	0	0	0.0470945	0.00343117	0.00292711
0.00425273	0.00324149	0	0	3.03766707168894E-04	0.000810373	0	0	0.0146109	0.000531589	0.00320874
0.00212637	0.00243112	0	0	3.03766707168894E-04	0.000810373	0	0	0.028348	0.00149812	0.00174929
0.00243013	0.00162075	0	0	3.03766707168894E-04	0.000810373	0	0	0.0146109	0.000853765	0.00198187
0.00121507	0.00162075	0	0	3.03766707168894E-04	0.000810373	0	0	0	0	0.00167305
0.0009113	0.00162075	0	0	3.03766707168894E-04	0.000810373	0	0	0	0	0.00122751
0.00880923	0.000810373	0	0	3.03766707168894E-04	0.000810373	0	0	0.0585241	0.010954	0.00421429
0.00303767	0.000810373	0	0	3.03766707168894E-04	0.000810373	0	0	0.0224234	0.00885982	0.00201631
0.000607533	0.000810373	0	0	3.03766707168894E-04	0.000810373	0	0	0	0	0.00105911
0.00394897	0.00243112	0	0	1.51883353584447E-03	0	0	0	0.0195557	0.0029318	0.00575262
0.032503	0.0421394	0.0708661	0	9.11300121506683E-04	0	0	0	0.0764615	0.0128387	0.021702
0.0285541	0.0210697	0.00393701	0	9.11300121506683E-04	0	0	0	0.113646	0.0226489	0.0141831
0.00668287	0.00567261	0	0	9.11300121506683E-04	0	0	0	0.0377789	0.0110989	0.00816198
0.0191373	0.0194489	0.011811	0	6.07533414337789E-04	0	0	0	0.0997033	0.0119688	0.00895966
0.0246051	0.00729335	0.00393701	0	6.07533414337789E-04	0	0	0	0.0635404	0.0105996	0.0115759
0.0176185	0.00324149	0	0	6.07533414337789E-04	0	0	0	0.102774	0.0430587	0.00444015
0.0297691	0.0291734	0.019685	0.133333	3.03766707168894E-04	0	0	0	0.155316	0.0354876	0.0140112
0.0176185	0.00567261	0.011811	0.0666667	3.03766707168894E-04	0	0	0	0.0786077	0.0174297	0.0102242
0.0306804	0.0178282	0.00393701	0.0666667	3.03766707168894E-04	0	0	0	0.15021	0.0258385	0.00903765
0.0112394	0.00972447	0.00787402	0	3.03766707168894E-04	0	0	0	0.0587984	0.00768388	0.00547599
0.00303767	0.000810373	0.00393701	0	3.03766707168894E-04	0	0	0	0.022813	0.00153033	0.00104907
0.0106318	0.0121556	0	0	3.03766707168894E-04	0	0	0	0.0341688	0.00531589	0.00738579
0.0103281	0.0121556	0	0	3.03766707168894E-04	0	0	0	0.0376291	0.00194916	0.00249232
0.0167072	0.00648298	0	0	3.03766707168894E-04	0	0	0	0.0555964	0.00721673	0.0054933
0.00880923	0.00648298	0	0	3.03766707168894E-04	0	0	0	0.0326819	0.00470376	0.00819043
0.00577157	0.00486224	0	0	3.03766707168894E-04	0	0	0	0.0359923	0.00538033	0.00445507
0.0054678	0.00486224	0	0	3.03766707168894E-04	0	0	0	0.0224234	0.0012887	0.00272641
0.00151883	0.000810373	0	0	3.03766707168894E-04	0	0	0	0.0195557	0.00157866	0.00219996
0.00121507	0.000810373	0	0	3.03766707168894E-04	0	0	0	0.029224	0.00549309	0.00122205
0.000607533	0.000810373	0	0	3.03766707168894E-04	0	0	0	0.0146109	0.000434937	0.00135784
0.00151883	0	0	0	3.03766707168894E-04	0	0	0	0.0195557	0.00315732	0.00212162
0.000303767	0	0	0	3.03766707168894E-04	0	0	0	0	0	0
0.0133657	0.0162075	0	0.133333	0	0	0	0	0.0655806	0.0107929	0.00822963
0.0151883	0.00648298	0	0.133333	0	0	0	0	0.093018	0.0149167	0.00306232
0.0713852	0.0656402	0.011811	0.0666667	0	0	0	0	0.262142	0.0493573	0.0184079
0.0255164	0.0162075	0.00787402	0.0666667	0	0	0	0	0.102016	0.0163182	0.00942449
0.0215674	0.0226904	0.00393701	0.0666667	0	0	0	0	0.126103	0.0218757	0.00466752
0.0294654	0.00810373	0.00393701	0.0666667	0	0	0	0	0.124185	0.0572667	0.00837891
0.0009113	0.000810373	0.00393701	0.0666667	0	0	0	0	0	0	0.000797729
0.0157959	0.0162075	0	0.0666667	0	0	0	0	0.0665995	0.00631464	0.00523948
0.00516403	0	0	0.0666667	0	0	0	0	0.033936	0.00769999	0.00185602
0.0358445	0.0421394	0.015748	0	0	0	0	0	0.129635	0.0235188	0.0155904
0.0239976	0.0226904	0.011811	0	0	0	0	0	0.0932716	0.0117272	0.00791926
0.00425273	0.00162075	0.011811	0	0	0	0	0	0.0146109	0.000869873	0.00305272
0.0100243	0.0137763	0.00393701	0	0	0	0	0	0.0589391	0.00824769	0.00322285
0.0212637	0.012966	0.00393701	0	0	0	0	0	0.0947746	0.0146429	0.00744643
0.0109356	0.0105348	0.00393701	0	0	0	0	0	0.0687365	0.00885982	0.00340845
0.00607533	0.00972447	0.00393701	0	0	0	0	0	0.024625	0.00164309	0.00206828
0.0072904	0.00729335	0.00393701	0	0	0	0	0	0.0256485	0.00133703	0.00335012
0.00394897	0.00567261	0.00393701	0	0	0	0	0	0.0275412	0.00269016	0.000975516
0.0036452	0.00567261	0.00393701	0	0	0	0	0	0.0370366	0.00470376	0.00163852
0.0045565	0.00324149	0.00393701	0	0	0	0	0	0.0146109	0.000467154	0.00248259
0.00607533	0.00243112	0.00393701	0	0	0	0	0	0.0154062	0.000531589	0.00254435
0.00303767	0.000810373	0.00393701	0	0	0	0	0	0.0255402	0.00188473	0.000836524
0.00243013	0.000810373	0.00393701	0	0	0	0	0	0.029224	0.00214247	0.00080662
0.00303767	0	0.00393701	0	0	0	0	0	0.0146109	0.00156255	0.00117651
0.0179222	0.0210697	0	0	0	0	0	0	0.0804197	0.0069912	0.00877087
0.0157959	0.0210697	0	0	0	0	0	0	0.0507899	0.00737782	0.00713457
0.0157959	0.0145867	0	0	0	0	0	0	0.0632522	0.00873095	0.00570009
0.0072904	0.0121556	0	0	0	0	0	0	0.0315938	0.00352782	0.00273188
0.013062	0.0113452	0	0	0	0	0	0	0.0784164	0.0117916	0.00612928
0.009113	0.0113452	0	0	0	0	0	0	0.0229514	0.000869873	0.0037617
0.0115431	0.00972447	0	0	0	0	0	0	0.047	0.0057025	0.00437958
0.00972053	0.0089141	0	0	0	0	0	0	0.055986	0.00731338	0.00327653
0.0036452	0.0089141	0	0	0	0	0	0	0.0146109	0.00104707	0.00151801
0.0082017	0.00729335	0	0	0	0	0	0	0.0426892	0.00389832	0.00293242
0.00486027	0.00648298	0	0	0	0	0	0	0.027366	0.00127259	0.00170412
0.00486027	0.00567261	0	0	0	0	0	0	0.0419791	0.0055092	0.000837458
0.0036452	0.00486224	0	0	0	0	0	0	0.0307939	0.00204581	0.00138774
0.0072904	0.00405186	0	0	0	0	0	0	0.0345239	0.00344728	0.00170038
0.00394897	0.00405186	0	0	0	0	0	0	0.0238228	0.0020297	0.00192852
0.00303767	0.00405186	0	0	0	0	0	0	0	0	0.00104278
0.00698663	0.00324149	0	0	0	0	0	0	0.0554281	0.00715229	0.00370042
0.00425273	0.00324149	0	0	0	0	0	0	0.0146109	0.000628242	0.000902339
0.0027339	0.00243112	0	0	0	0	0	0	0.0146109	0.000499372	0.00113822
0.00243013	0.00243112	0	0	0	0	0	0	0.0195557	0.00127259	0.000825257
0.00212637	0.00243112	0	0	0	0	0	0	0.0146109	0.000418828	0.000862865
0.0018226	0.00243112	0	0	0	0	0	0	0.0146109	0.000902091	0.000859908
0.00121507	0.00243112	0	0	0	0	0	0	0.0146109	0.000579916	0.000553579
0.00789793	0.00162075	0	0	0	0	0	0	0.0461701	0.00410774	0.00148345
0.00668287	0.00162075	0	0	0	0	0	0	0.0462393	0.00599246	0.00110121
0.00668287	0.00162075	0	0	0	0	0	0	0.0327534	0.00455878	0.002413
0.00425273	0.00162075	0	0	0	0	0	0	0.0238228	0.00144979	0.00137859
0.0036452	0.00162075	0	0	0	0	0	0	0	0	0.00101728
0.00334143	0.00162075	0	0	0	0	0	0	0.0276034	0.00233577	0.0034447
0.0018226	0.00162075	0	0	0	0	0	0	0.0193136	0.00240021	0.000851955
0.00121507	0.00162075	0	0	0	0	0	0	0.0202957	0.00194916	0.000371586
0.0009113	0.00162075	0	0	0	0	0	0	0.0224234	0.00103096	0.000184753
0.000607533	0.00162075	0	0	0	0	0	0	0	0	0.000276416
0.000607533	0.00162075	0	0	0	0	0	0	0.0146109	0.00157866	0.000293762
0.0036452	0.000810373	0	0	0	0	0	0	0.027366	0.00546087	0.00197226
0.00334143	0.000810373	0	0	0	0	0	0	0.020653	0.000837656	0.00164543
0.00334143	0.000810373	0	0	0	0	0	0	0.0329447	0.00248075	0.000955002
0.0027339	0.000810373	0	0	0	0	0	0	0.0288944	0.0022069	0.000642013
0.0027339	0.000810373	0	0	0	0	0	0	0.0195557	0.00144979	0.000549686
0.00243013	0.000810373	0	0	0	0	0	0	0	0	0.000106194
0.00212637	0.000810373	0	0	0	0	0	0	0	0	0.000378147
0.00151883	0.000810373	0	0	0	0	0	0	0.0195557	0.0014659	0.000775099
0.00151883	0.000810373	0	0	0	0	0	0	0.0268173	0.00211025	0.000573848
0.00121507	0.000810373	0	0	0	0	0	0	0.0146109	0.0110667	0.00107495
0.00121507	0.000810373	0	0	0	0	0	0	0.0224234	0.000837656	0.000387487
0.00121507	0.000810373	0	0	0	0	0	0	0	0	0.000137264
0.0009113	0.000810373	0	0	0	0	0	0	0.0194542	0.00130481	0.000378627
0.0009113	0.000810373	0	0	0	0	0	0	0	0	0.000548357
0.0009113	0.000810373	0	0	0	0	0	0	0.0146109	0.00164309	0.000636486
0.000607533	0.000810373	0	0	0	0	0	0	0	0	0.000466756
0.000303767	0.000810373	0	0	0	0	0	0	0	0	0.000339459
0.000303767	0.000810373	0	0	0	0	0	0	0.0146109	0.000515481	5.99041e-05
0.000303767	0.000810373	0	0	0	0	0	0	0	0	4.07351e-05
0.00151883	0	0	0	0	0	0	0	0.0224234	0.00695899	0.00027246
0.00121507	0	0	0	0	0	0	0	0.0146109	0.00144979	0.000386134
0.000607533	0	0	0	0	0	0	0	0	0	9.25798e-05
0.000607533	0	0	0	0	0	0	0	0	0	8.48645e-05
0.000607533	0	0	0	0	0	0	0	0	0	4.84942e-05
0.000607533	0	0	0	0	0	0	0	0.0146109	0.000451045	0.000113153
0.000607533	0	0	0	0	0	0	0	0.0146109	0.00078933	0.000113153
0.000607533	0	0	0	0	0	0	0	0	0	0.00010507
0.000607533	0	0	0	0	0	0	0	0.0146109	0.000821547	6.79666e-05
0.000303767	0	0	0	0	0	0	0	0.0146109	0.000434937	4.07351e-05
0.000303767	0	0	0	0	0	0	0	0	0	4.84942e-05
0.000303767	0	0	0	0	0	0	0	0	0	0.000339459
0.000303767	0	0	0	0	0	0	0	0.0146109	0.0009182	6.36486e-05
0.000303767	0	0	0	0	0	0	0	0	0	4.84942e-05
0.000303767	0	0	0	0	0	0	0	0	0	0.000101838
0.000303767	0	0	0	0	0	0	0	0	0	9.25798e-05
0.000303767	0	0	0	0	0	0	0	0.0146109	0.000579916	4.07351e-05
0.000303767	0	0	0	0	0	0	0	0	0	8.48645e-05
0.000303767	0	0	0	0	0	0	0	0	0	5.6576e-05
0.000303767	0	0	0	0	0	0	0	0.0146109	0.000515481	3.08599e-05
0.000303767	0	0	0	0	0	0	0	0.0146109	0.000596024	3.39456e-05
0.000303767	0	0	0	0	0	0	0	0	0	0.000169729
0.000303767	0	0	0	0	0	0	0	0.0146109	0.00114372	0.000203676
0.000303767	0	0	0	0	0	0	0	0.0146109	0.00396276	0.000339459
0.000303767	0	0	0	0	0	0	0	0.0146109	0.000451045	5.99041e-05
0.000303767	0	0	0	0	0	0	0	0.0146109	0.000676568	5.99041e-05

## Sheet: Changjiang
Table S3.2. Correlation analysis on spatial distribution patterns of all (All), endemic (EN), threatened (TH) and nationally protected species (NP) generated according to the species richness algorithm and complementary algorithm in addition to spatial phylogenetics (PD, PE and WE) in Changjiang river after standardized relevant variables.
Species richness algorithm				Complementary algorithm				Spatial phylogenetics
All	EN	TH	NP	All	EN	TH	NP	PD	PE	WE
1	1	1	0.363636	1	1	1	0.272727	0.656519	0.409287	1
0.908577	0.723853	0.59596	1	0.764766	0.63578	0.535354	1	1	0.80056	0.642893
0.849512	0.710092	0.69697	0.636364	0.367232	0.411927	0.393939	0.272727	0.981492	0.75683	0.620932
0.742681	0.333945	0.505051	0.909091	0.435542	0.198165	0.363636	0.636364	0.94635	1	0.587352
0.667694	0.53945	0.353535	0.272727	0.121212	0.141284	0.0909091	0	0.838927	0.594926	0.384666
0.618387	0.501835	0.59596	0.363636	0.00102722	0.00183486	0	0	0.618344	0.322959	0.374946
0.550077	0.470642	0.323232	0.272727	0.0390344	0.0559633	0.0505051	0	0.730934	0.444465	0.310194
0.581407	0.288073	0.414141	0.909091	0.0821777	0.0697248	0.181818	0.181818	0.818758	0.676884	0.309687
0.389831	0.2	0.242424	0.636364	0.095018	0.0623853	0.10101	0	0.757552	0.637398	0.267732
0.389831	0.279817	0.191919	0.545455	0.027735	0.033945	0.040404	0.0909091	0.626381	0.471376	0.239412
0.367745	0.302752	0.262626	0.272727	0.0739599	0.059633	0.030303	0	0.5008	0.267566	0.237592
0.381613	0.355963	0.282828	0.272727	0.0873138	0.0908257	0.0707071	0	0.418279	0.163098	0.234992
0.412943	0.293578	0.232323	0.454545	0.0338983	0.040367	0.0505051	0.181818	0.621123	0.336634	0.219617
0.388803	0.313761	0.353535	0.545455	0.0529019	0.0495413	0.111111	0.272727	0.628493	0.390235	0.213268
0.266564	0.206422	0.242424	0.181818	0.0549563	0.0431193	0.040404	0	0.368511	0.147411	0.175988
0.259887	0.204587	0.181818	0.272727	0.0549563	0.0724771	0.10101	0.0909091	0.406275	0.165299	0.161938
0.265537	0.227523	0.232323	0.181818	0.0267078	0.0238532	0.030303	0	0.453536	0.224056	0.142872
0.241397	0.114679	0.121212	0.181818	0.00873138	0.00733945	0	0	0.464301	0.241441	0.125175
0.208526	0.181651	0.141414	0.0909091	0.0364664	0.0376147	0.020202	0	0.274207	0.10343	0.121677
0.143811	0.146789	0.20202	0.181818	0.0195172	0.0293578	0.0505051	0	0.207627	0.060266	0.106366
0.15357	0.147706	0.121212	0.181818	0.0256805	0.0275229	0.010101	0	0.222956	0.109403	0.102875
0.135593	0.104587	0.131313	0.0909091	0.021058	0.0238532	0.0505051	0.0909091	0.249977	0.0766764	0.0914481
0.12378	0.114679	0.181818	0.181818	0.0190036	0.0220183	0.0606061	0.0909091	0.237314	0.0929297	0.082301
0.159219	0.125688	0.141414	0.181818	0.0195172	0.0183486	0.040404	0.0909091	0.273675	0.0990915	0.0805249
0.127889	0.111009	0.0707071	0	0.0195172	0.0211009	0.030303	0	0.14891	0.0401773	0.0794524
0.118644	0.0889908	0.030303	0.0909091	0.0323575	0.0192661	0	0.0909091	0.174086	0.0551731	0.0792558
0.100668	0.0853211	0.040404	0.0909091	0.0508475	0.0559633	0.020202	0.0909091	0.149879	0.0496715	0.0700297
0.144325	0.0889908	0.0909091	0	0.0133539	0.0146789	0.020202	0	0.295873	0.107108	0.0697687
0.191577	0.117431	0.141414	0.454545	0.00667694	0.00458716	0.030303	0.0909091	0.502509	0.23814	0.0689924
0.0898819	0.0651376	0.040404	0.0909091	0.0380072	0.0330275	0.030303	0.0909091	0.114303	0.0352102	0.0669349
0.156651	0.133028	0.161616	0.0909091	0.0251669	0.0238532	0.0606061	0	0.282327	0.0944701	0.0661905
0.11094	0.102752	0.040404	0	0.0267078	0.0366972	0.010101	0	0.139107	0.0366249	0.0640525
0.151515	0.0844037	0.0909091	0.0909091	0.0133539	0.0119266	0	0	0.381981	0.163287	0.0638285
0.158706	0.0981651	0.030303	0.272727	0.00667694	0.00825688	0	0	0.338163	0.119872	0.0612627
0.143297	0.0981651	0.0909091	0.181818	0.00308166	0.00458716	0.010101	0	0.26003	0.0935584	0.0572022
0.115562	0.0926606	0.0909091	0	0.00873138	0.00825688	0.010101	0	0.217277	0.0780282	0.0538265
0.0832049	0.0825688	0.040404	0	0.00667694	0.0110092	0.010101	0	0.119248	0.0254645	0.0462309
0.0945044	0.0431193	0.010101	0	0.00564972	0.00458716	0	0	0.233354	0.0909177	0.0452455
0.0785824	0.0623853	0.0505051	0	0.0097586	0.00917431	0.020202	0	0.144609	0.0398944	0.0413148
0.0873138	0.0669725	0.0707071	0.181818	0.00359527	0.00550459	0.010101	0	0.228367	0.072621	0.0409909
0.0755008	0.0422018	0.030303	0	0.00564972	0.00458716	0.010101	0	0.18552	0.0579396	0.039856
0.0914227	0.0669725	0.0808081	0	0.0046225	0.00550459	0	0	0.32733	0.158854	0.0398128
0.0539291	0.0440367	0.040404	0.0909091	0.0154083	0.0192661	0.020202	0.0909091	0.084947	0.0219749	0.0392378
0.0903955	0.0752294	0.0505051	0.0909091	0.00154083	0.00183486	0	0	0.239594	0.0853846	0.0381299
0.0529019	0.0422018	0.020202	0.0909091	0.0123267	0.00733945	0.010101	0.0909091	0.0928142	0.0253387	0.0375588
0.0575244	0.0366972	0.0606061	0	0.0107858	0.00642202	0	0	0.126643	0.0368135	0.0374621
0.0842322	0.0614679	0.0505051	0.0909091	0.00359527	0.00366972	0	0	0.133746	0.0354302	0.0364428
0.0955316	0.0587156	0.020202	0	0.00205444	0.00275229	0	0	0.253705	0.0707033	0.0351845
0.120699	0.0743119	0.030303	0.0909091	0.00102722	0.000917431	0	0	0.287012	0.0963249	0.0337286
0.0467386	0.0357798	0.0606061	0	0.00667694	0.00642202	0.020202	0	0.0864412	0.0187054	0.0322832
0.0621469	0.0311927	0.030303	0.0909091	0.00308166	0.00183486	0.010101	0	0.20549	0.0735326	0.0305363
0.039548	0.0220183	0.020202	0	0.0123267	0.00550459	0.010101	0	0.0608607	0.012858	0.0293775
0.0616333	0.0330275	0.010101	0.0909091	0.00359527	0.00275229	0	0	0.177231	0.0453331	0.0256976
0.0503338	0.0330275	0.0505051	0.181818	0.00154083	0.000917431	0	0	0.17005	0.0692571	0.0256726
0.0426297	0.0302752	0.010101	0	0.00359527	0.00642202	0	0	0.106906	0.0229495	0.0236406
0.0626605	0.0256881	0.010101	0.0909091	0.00102722	0.000917431	0	0	0.160591	0.0541671	0.0224645
0.0390344	0.0293578	0.030303	0	0.00205444	0.00183486	0	0	0.0995103	0.023924	0.019125
0.0246533	0.0220183	0.010101	0	0.00410889	0.00458716	0	0	0.0504392	0.00606747	0.0185602
0.0364664	0.0137615	0.020202	0	0.00205444	0.00183486	0	0	0.150015	0.0578138	0.0179917
0.0179764	0.00642202	0	0	0.00719055	0.00275229	0	0	0.0572362	0.018391	0.0173827
0.0518747	0.0201835	0.010101	0.0909091	0.00102722	0.000917431	0	0	0.16446	0.050426	0.0165596
0.0323575	0.0220183	0.030303	0	0.00410889	0.00275229	0.030303	0	0.109162	0.0233582	0.0164167
0.030303	0.0238532	0	0	0.00205444	0.000917431	0	0	0.088049	0.0136439	0.0160708
0.0498202	0.00917431	0.010101	0.0909091	0.00102722	0	0	0	0.135967	0.111761	0.0153526
0.0148947	0.00733945	0	0	0.00770416	0.00183486	0	0	0.0357824	0.00917979	0.0150073
0.0272214	0.0256881	0.0505051	0.0909091	0.00102722	0.00183486	0	0.0909091	0.0751767	0.0128894	0.0147466
0.0405752	0.0256881	0.030303	0	0.00513611	0.00275229	0.020202	0	0.10212	0.0228866	0.0145104
0.0169492	0.0183486	0.010101	0	0.00308166	0.00458716	0.010101	0	0.0449091	0.00597315	0.0143487
0.0359527	0.0146789	0.010101	0	0.000513611	0	0	0	0.103766	0.0285768	0.013644
0.0179764	0.0137615	0	0	0.00564972	0.00366972	0	0	0.0374104	0.0103744	0.0135329
0.0195172	0.0183486	0.020202	0	0.00410889	0.00366972	0.010101	0	0.0496542	0.0129523	0.0130192
0.0421161	0.033945	0.010101	0.0909091	0.000513611	0.000917431	0	0	0.144303	0.0426923	0.0129241
0.0333847	0.0330275	0.020202	0	0.00359527	0.00550459	0	0	0.0970545	0.0315948	0.0118522
0.0159219	0.0137615	0	0	0.00308166	0.00458716	0	0	0.0425189	0.0107202	0.0113236
0.0174628	0.012844	0.010101	0	0.00308166	0.00183486	0	0	0.0667643	0.0164419	0.010944
0.0267078	0.0165138	0	0	0	0	0	0	0.0692529	0.0170392	0.0104442
0.0154083	0.00917431	0.010101	0	0.00205444	0.00366972	0	0	0.0450581	0.00789085	0.0095343
0.0364664	0.0256881	0.010101	0.0909091	0	0	0	0	0.138067	0.0426923	0.00855227
0.0297894	0.00366972	0	0	0.00102722	0	0	0	0.112524	0.0840328	0.00813565
0.0246533	0.0256881	0	0	0	0	0	0	0.0578647	0.00952561	0.00777075
0.0236261	0.00366972	0.010101	0	0.00102722	0.000917431	0	0	0.0899748	0.0263447	0.00756973
0.01849	0.0119266	0.010101	0	0	0	0	0	0.0752574	0.0172907	0.00624527
0.0123267	0.00825688	0.010101	0	0	0	0	0	0.0280818	0.00260932	0.0061384
0.0169492	0.0155963	0.010101	0	0	0	0	0	0.0645305	0.0160961	0.00590521
0.0256805	0.00733945	0	0.181818	0	0	0	0	0.101843	0.0291113	0.00561107
0.0107858	0.0100917	0	0	0.00102722	0.00183486	0	0	0.0316936	0.00440127	0.00431853
0.0102722	0.0110092	0.010101	0	0.000513611	0.000917431	0	0	0.0269611	0.00320664	0.00378969
0.00667694	0.00458716	0	0	0	0	0	0	0.0260828	0.00396114	0.00353361
0.00873138	0	0	0.0909091	0	0	0	0	0.0371555	0.0150272	0.00340077
0.00308166	0.00550459	0.010101	0.0909091	0.00102722	0.00183486	0	0	0.015997	0.000848816	0.00316407
0.00821777	0.00733945	0	0	0.000513611	0	0	0	0.0299621	0.00248357	0.00312244
0.00205444	0.00183486	0	0	0.00102722	0.00183486	0	0	0	0	0.00306552
0.0133539	0.00183486	0	0	0	0	0	0	0.0505502	0.0080166	0.00271811
0.00719055	0.00183486	0	0	0.000513611	0	0	0	0.0260828	0.00282939	0.00252599
0.00102722	0.000917431	0	0	0.000513611	0	0	0	0.015997	0.000848816	0.00248796
0.0046225	0.00275229	0	0	0.00102722	0.00183486	0	0	0.015997	0.000974567	0.00208555
0.0112994	0.00183486	0	0	0.000513611	0	0	0	0.0506259	0.0116948	0.00201775
0.00616333	0.00183486	0	0	0	0	0	0	0	0	0.00186396
0.00564972	0.000917431	0	0	0	0	0	0	0.0360702	0.0048414	0.00174984
0.00308166	0.00275229	0	0	0.000513611	0.000917431	0	0	0.015997	0.00176051	0.0015756
0.00513611	0.000917431	0.010101	0	0	0	0	0	0.0279631	0.0036782	0.00153276
0.0046225	0.000917431	0	0	0	0	0	0	0.0214109	0.00282939	0.00100719
0.00154083	0.000917431	0	0	0	0	0	0	0.0212998	0.00254645	0.000693756
0.00205444	0.00183486	0	0	0	0	0		0.0222211	0.00380395	0.000680854
0.00410889	0.000917431	0	0	0	0	0		0	0	0.000194579
0.00102722	0	0	0	0	0	0		0	0	0.000192519
0.00102722	0	0	0	0	0	0		0.015997	0.00160332	0.000124535
0.000513611	0	0	0	0	0	0		0	0	0.000103664
0.000513611	0	0	0	0	0	0		0.015997	0.00113176	7.46387e-05
0.000513611	0.000917431	0	0	0	0	0		0	0	7.46387e-05

## Sheet: Huanghe
Table S3.3. Correlation analysis on spatial distribution patterns of all (All), endemic (EN), threatened (TH) and nationally protected species (NP) generated according to the species richness algorithm and complementary algorithm in addition to spatial phylogenetics (PD, PE and WE) in Huanghe river after standardized relevant variables.
Species richness algorithm				Complementary algorithm				Spatial phylogenetics
All	EN	TH	NP	All	EN	TH	NP	PD	PE	WE
0.938931	0.845815	1	0.25	0.769084	0.731278	1	0.25	1	1	1
1	1	0.909091	1	1	1	0.818182	1	0.606802	0.410436	0.875045
0.515267	0.488987	0.454545	0	0.200382	0.202643	0.181818	0	0.643064	0.488659	0.421689
0.368321	0.202643	0.0909091	0.25	0.232824	0.114537	0	0.25	0.395898	0.229348	0.335779
0.164122	0.0132159	0.0909091	0	0.101145	0.00881057	0.0909091	0	0.232457	0.215906	0.317136
0.442748	0.436123	0.181818	0	0.0553435	0.0881057	0.0909091	0	0.416918	0.198824	0.308763
0.341603	0.348018	0.181818	0.25	0.0725191	0.0969163	0.0909091	0	0.394869	0.251097	0.298111
0.353053	0.418502	0.363636	0.5	0.0820611	0.215859	0.0909091	0	0.291342	0.126388	0.286861
0.343511	0.370044	0.181818	0.25	0.160305	0.0792952	0.0909091	0	0.300377	0.144684	0.269108
0.293893	0.321586	0	0	0.10687	0.14978	0	0	0.381127	0.263232	0.253433
0.230916	0.0881057	0.0909091	0	0.0629771	0.0176211	0.0909091	0	0.317865	0.238682	0.217365
0.299618	0.295154	0.0909091	0.5	0.10687	0.140969	0	0	0.249474	0.0946514	0.210546
0.246183	0.22467	0.181818	0	0.0438931	0.0528634	0.0909091	0	0.312974	0.19593	0.191591
0.257634	0.145374	0.0909091	0	0.0209924	0.0264317	0.0909091	0	0.287162	0.160179	0.182431
0.215649	0.198238	0	0.5	0.0496183	0.0528634	0	0	0.234844	0.0766359	0.177717
0.200382	0.105727	0	0	0.0267176	0.0176211	0	0	0.341168	0.209558	0.159648
0.215649	0.114537	0.0909091	0	0.0324427	0.0132159	0.0909091	0	0.257755	0.0893307	0.148654
0.122137	0.127753	0	0.25	0.0477099	0.0572687	0	0	0.167622	0.0475124	0.141214
0.124046	0.0660793	0.0909091	0	0.019084	0.00440529	0.0909091	0	0.190888	0.104919	0.13688
0.152672	0.145374	0	0	0.0667939	0.0660793	0	0	0.223612	0.0904509	0.131599
0.177481	0.189427	0.181818	0.25	0.0171756	0.0264317	0	0	0.226085	0.0486325	0.114048
0.125954	0.0837004	0.272727	0	0.0267176	0.0132159	0.0909091	0	0.235958	0.120508	0.110835
0.164122	0.0748899	0.363636	0	0.0801527	0.0572687	0.363636	0	0.309394	0.210772	0.102111
0.129771	0.0881057	0.0909091	0	0.00763359	0.00440529	0	0	0.284652	0.164193	0.1019
0.166031	0.123348	0	0	0.120229	0.0881057	0	0	0.328871	0.101092	0.100155
0.0858779	0.0220264	0	0.25	0.0152672	0.00881057	0	0.25	0.17777	0.0841034	0.0916854
0.0935115	0.0572687	0	0	0.0362595	0.0264317	0	0	0.185312	0.0869971	0.073008
0.0896947	0.101322	0.0909091	0	0.00954198	0.0176211	0	0	0.149913	0.044432	0.071793
0.0515267	0.0528634	0	0	0.0267176	0.0264317	0	0	0.0726642	0.0094278	0.0689103
0.0820611	0.0132159	0	0	0.0591603	0.00440529	0	0	0.137328	0.0589004	0.0638889
0.0973282	0.0748899	0	0	0.00381679	0.00440529	0	0	0.171098	0.0429385	0.0631205
0.0782443	0.030837	0.0909091	0	0.0458015	0.0176211	0.0909091	0	0.259904	0.0840101	0.0627211
0.0839695	0.0881057	0	0.5	0.00954198	0.0132159	0	0	0.174134	0.0625408	0.0609776
0.0419847	0.030837	0	0	0.00572519	0	0	0	0.100313	0.0643144	0.0604764
0.0496183	0.0352423	0.0909091	0	0.00954198	0.0132159	0.0909091	0	0.109722	0.0308037	0.0555696
0.0706107	0.0660793	0.0909091	0.25	0.00763359	0.00440529	0.0909091	0	0.148101	0.0291235	0.0519807
0.0896947	0.0969163	0.181818	0.5	0.00954198	0.00440529	0	0	0.129242	0.041445	0.0505806
0.0820611	0.061674	0	0	0.0362595	0.030837	0	0	0.208217	0.0683282	0.045415
0.0381679	0.030837	0	0	0.0133588	0.0176211	0	0	0.122698	0.0381779	0.0446113
0.0648855	0.0440529	0	0	0.00381679	0.00440529	0	0	0.153231	0.0407916	0.0427665
0.0248092	0.0132159	0	0	0.00572519	0	0	0	0.0519257	0.0169887	0.0426242
0.0725191	0.0176211	0	0	0.0267176	0.00440529	0	0	0.123702	0.0421917	0.0424326
0.0667939	0.030837	0	0	0.00381679	0.00440529	0	0	0.152386	0.0366844	0.0413011
0.0706107	0.0528634	0.181818	0	0.0019084	0	0	0	0.156126	0.0445253	0.0405745
0.0496183	0.0396476	0	0	0.00572519	0.0176211	0	0	0.131892	0.0421917	0.0403404
0.0419847	0.00881057	0.0909091	0	0.00381679	0	0.0909091	0	0.131029	0.0701951	0.0399685
0.0553435	0.0352423	0	0	0.0209924	0.0132159	0	0	0.200976	0.0415383	0.0381603
0.0553435	0.00440529	0	0	0.0152672	0.00440529	0	0	0.155398	0.0634743	0.0312259
0.0419847	0.0396476	0	0	0.00954198	0.0176211	0	0	0.0648719	0.00812097	0.0308858
0.0438931	0.0176211	0	0	0.0019084	0.00440529	0	0	0.147177	0.041445	0.0274183
0.0209924	0.00881057	0	0	0.0019084	0.00881057	0	0	0.0732946	0.013535	0.0255236
0.0610687	0.0484581	0	0	0.00381679	0.0132159	0	0	0.148658	0.0423784	0.0242776
0.0305344	0.00881057	0	0.25	0.0019084	0	0	0.25	0.132107	0.0509661	0.0227197
0.0133588	0.00440529	0.0909091	0	0.00763359	0.00440529	0.0909091	0	0.0856165	0.00914776	0.0181781
0.0419847	0.00881057	0	0	0.0209924	0.00881057	0	0	0.0869693	0.0264165	0.0178792
0.0171756	0.0220264	0.0909091	0	0.00572519	0.00440529	0.0909091	0	0.0595404	0.00569402	0.0178184
0.00954198	0.00440529	0	0	0.0019084	0	0	0	0.0519257	0.00914776	0.0163006
0.00954198	0	0	0	0.0019084	0	0	0	0.0519257	0.0182955	0.0157202
0.0267176	0.00881057	0	0	0.0114504	0.00440529	0	0	0.0754187	0.00821432	0.0151733
0.019084	0.00440529	0	0	0.0019084	0.00440529	0	0	0.0595404	0.0513395	0.0149399
0.028626	0.00881057	0	0	0	0.00440529	0	0	0.100601	0.0267899	0.0130685
0.0209924	0.00440529	0	0	0.0019084	0	0	0	0.0548394	0.00485392	0.0121918
0.0229008	0.030837	0.0909091	0	0	0	0	0	0.0983424	0.0272566	0.0121406
0.00763359	0.00440529	0	0	0.00572519	0	0	0	0.0775978	0.0318305	0.00905484
0.00381679	0.00440529	0	0	0.0019084	0.00440529	0	0	0	0	0.00784753
0.019084	0.00440529	0.0909091	0	0.0019084	0	0	0	0.0605749	0.00886773	0.00777308
0.00954198	0.00440529	0	0	0	0	0	0	0.0519257	0.00849435	0.00574312
0.0171756	0.00440529	0	0	0.00954198	0.00440529	0	0	0.0767225	0.0127882	0.00475701
0.00954198	0.00440529	0	0	0.0019084	0	0	0	0.0712073	0.0122281	0.00425194
0.00763359	0.0132159	0	0	0.0019084	0.00440529	0	0	0.0387958	0.0033604	0.00410176
0.00572519	0.00440529	0	0	0	0	0	0	0	0	0.00406307
0.00763359	0.00440529	0	0	0	0	0	0	0.0595404	0.00485392	0.00287109
0.00763359	0	0	0	0	0	0	0	0.0387958	0.00840101	0.00286107
0.0133588	0.00440529	0	0	0	0	0	0	0	0	0.00280189
0.0019084	0	0	0	0	0	0	0	0	0	0.00251523
0.0019084	0.00440529	0	0	0	0	0	0	0	0	0.00251523
0.00381679	0.00881057	0	0	0	0	0	0	0.0387958	0.00914776	0.00217664
0.00381679	0	0	0	0.00381679	0	0	0	0.0387958	0.00457388	0.00083841
0.0019084	0	0	0	0	0	0	0	0	0	0.00075457
0.0019084	0	0	0	0	0	0	0	0	0	0.000685972
0.00381679	0	0	0	0	0	0	0	0	0	0.000685972
0.0019084	0	0	0	0	0	0	0	0.0387958	0.00532064	0.000471606
0.0019084	0	0	0	0	0	0	0	0.0387958	0.00392047	0.000443861
0.0019084	0.00440529	0	0	0	0	0	0	0.0387958	0.00298703	0.000443861
0.00381679	0	0	0	0.0019084	0	0	0	0	0	0.000359319
0.0019084	0	0	0	0	0	0	0	0	0	0.000359319
0.0019084	0	0	0	0	0	0	0	0	0	0.000359319
0.0019084	0	0	0	0	0	0	0	0.0387958	0.0025203	0.000301828
0.0019084	0	0	0	0.0019084	0	0	0	0	0	0

## Sheet: Lancang
Table S3.4. Correlation analysis on spatial distribution patterns of all (All), endemic (EN), threatened (TH) and nationally protected species (NP) generated according to the species richness algorithm and complementary algorithm in addition to spatial phylogenetics (PD, PE and WE) in Lancang river after standardized relevant variables.
Species richness algorithm				Complementary algorithm				Spatial phylogenetics
All	EN	TH	NP	All	EN	TH	NP	PD	PE	WE
0.85723	0.41329	1	1	1	0.527211	1	1	1	1	1
1	1	0.917323	0.866667	0.00354359	0.00907029	0	0	0.951887	0.459937	0.897374
0.769745	0.898703	0.551181	0.533333	0.573352	1	0.311024	0.266667	0.838617	0.358581	0.542347
0.397631	0.140194	0.385827	0.266667	0.060241	0.0408163	0.0314961	0.0666667	0.636716	0.414946	0.325795
0.365735	0.443274	0.232283	0.266667	0.14635	0.251701	0.0944882	0.133333	0.564766	0.165485	0.204632
0.247874	0.32658	0.145669	0.2	0.0641389	0.119048	0.0433071	0.0666667	0.396217	0.092271	0.1403
0.248177	0.186386	0.169291	0.266667	0	0	0	0	0.544269	0.168304	0.131348
0.243925	0.277147	0.161417	0.2	0.0616584	0.0997732	0.0354331	0	0.451964	0.111312	0.121223
0.10966	0.0729335	0.0748031	0.0666667	0.0435861	0.0498866	0.0433071	0	0.276659	0.0710074	0.0753185
0.072904	0.0275527	0.0669291	0	0.00460666	0.00453515	0.00787402	0	0.214121	0.0702987	0.051777
0.0853584	0.0988655	0.0629921	0.133333	0.0230333	0.0442177	0.019685	0	0.224795	0.0344889	0.0409902
0.0492102	0.0688817	0.015748	0.0666667	0.0407512	0.0782313	0.015748	0.0666667	0.0812403	0.0124199	0.0375797
0.0674362	0.089141	0.015748	0	0.0460666	0.0861678	0.00787402	0	0.181096	0.0354715	0.0353532
0.0607533	0.0340357	0.0275591	0.0666667	0.0148831	0.0136054	0.00393701	0	0.163836	0.0375495	0.0307615
0.0349332	0.0380875	0.00393701	0	0.0219702	0.0328798	0.00393701	0	0.0548288	0.0103257	0.0306494
0.0619684	0.0688817	0.011811	0	0.0159461	0.0226757	0	0	0.132441	0.0252908	0.030386
0.040401	0.0453809	0.00787402	0.0666667	0.0329554	0.0487528	0.00787402	0.0666667	0.0654699	0.00840878	0.0264047
0.0382746	0.0113452	0.023622	0	0.00850461	0.00793651	0.00787402	0	0.136221	0.0346338	0.0212934
0.0331106	0.0380875	0.015748	0.0666667	0.0141743	0.0283447	0.015748	0.0666667	0.096582	0.0149812	0.0211738
0.0255164	0.0299838	0.00393701	0	0.0109851	0.0192744	0	0	0.0985391	0.023986	0.0191647
0.0309842	0.0194489	0.019685	0	0.00177179	0.00566893	0.00393701	0	0.071081	0.010374	0.0161941
0.0358445	0.0421394	0.015748	0	0.00815025	0.0113379	0.011811	0	0.129635	0.0235188	0.0155904
0.0249089	0.0291734	0.019685	0.0666667	0.00354359	0.00680272	0	0	0.0993552	0.0144335	0.0125992
0.0306804	0.028363	0.023622	0.0666667	0.00496102	0.00793651	0.00787402	0.0666667	0.122636	0.0192339	0.0119234
0.0176185	0.00567261	0.011811	0.0666667	0.00177179	0.00113379	0	0	0.0786077	0.0174297	0.0102242
0.018226	0.0145867	0.015748	0	0.00389794	0.00907029	0.00787402	0	0.0868445	0.0128387	0.00975951
0.0185298	0.00972447	0.011811	0	0.00318923	0.00453515	0.00393701	0	0.0633076	0.0114694	0.00918858
0.0145808	0.00405186	0.00787402	0	0.00354359	0.00113379	0.00393701	0	0.0602623	0.00866652	0.00879649
0.0106318	0.00567261	0.00787402	0	0.00248051	0.00340136	0	0	0.0505064	0.0150939	0.00664867
0.0082017	0.00972447	0.011811	0	0.00177179	0.00566893	0.00787402	0	0.0534433	0.00579916	0.0050718
0.009113	0.0113452	0	0	0.00177179	0.00340136	0	0	0.0229514	0.000869873	0.0037617
0.00425273	0.00324149	0	0	0.00106308	0.00113379	0	0	0.0146109	0.000531589	0.00320874
0.0103281	0.0121556	0	0	0.00141743	0.00113379	0	0	0.0376291	0.00194916	0.00249232
0.0036452	0.0089141	0	0	0	0	0	0	0.0146109	0.00104707	0.00151801
0.0036452	0.00486224	0	0	0.00106308	0.00113379	0	0	0.0307939	0.00204581	0.00138774
0.0009113	0.00162075	0	0	0.000354359	0.00113379	0	0	0	0	0.00122751
0.00394897	0.00567261	0.00393701	0	0.000354359	0.00113379	0	0	0.0275412	0.00269016	0.000975516
0.00425273	0.00324149	0	0	0	0	0	0	0.0146109	0.000628242	0.000902339
0.00212637	0.00243112	0	0	0.00106308	0.00113379	0	0	0.0146109	0.000418828	0.000862865
0.00486027	0.00567261	0	0	0	0	0	0	0.0419791	0.0055092	0.000837458
0.000607533	0	0	0	0	0	0	0	0	0	8.48645e-05
0.490583	0.503241	0.299213	0.533333	0.0177179	0.0260771	0.00787402	0	0	0	0

## Sheet: Nujiang
Table S3.5. Correlation analysis on spatial distribution patterns of all (All), endemic (EN), threatened (TH) and nationally protected species (NP) generated according to the species richness algorithm and complementary algorithm in addition to spatial phylogenetics (PD, PE and WE) in Nujiang river after standardized relevant variables.
Species richness algorithm				Complementary algorithm				Spatial phylogenetics
All	EN	TH	NP	All	EN	TH	NP	PD	PE	WE
1	1	1	1	1	1	1	1	1	1	1
0.769745	0.898703	0.600858	0.615385	0.0346427	0.0470588	0.0131004	0.0833333	0.881005	0.77963	0.604371
0.388214	0.235008	0.266094	0.461538	0.178781	0.0966387	0.104803	0.25	0.746958	0.509211	0.259078
0.324423	0.363857	0.206009	0.153846	0.137334	0.213445	0.0655022	0.0833333	0.425309	0.273326	0.249084
0.248177	0.186386	0.184549	0.307692	0.0201052	0.0277311	0.0305677	0	0.57178	0.365929	0.146369
0.200486	0.10778	0.0987124	0.0769231	0.0550572	0.0403361	0.0349345	0	0.487433	0.303061	0.133555
0.153098	0.095624	0.111588	0.0769231	0.00897	0.012605	0	0	0.416305	0.212489	0.0903781
0.134265	0.0656402	0.0686695	0.384615	0.0290752	0.0176471	0.0218341	0	0.369225	0.215537	0.0700443
0.0355407	0.0332253	0.0128755	0	0.0222703	0.0235294	0.0131004	0	0.105743	0.0346035	0.0274501
0.0276428	0.0316045	0.0343348	0	0.00525827	0.0092437	0.00873362	0	0.0741725	0.016181	0.0190769
0.0176185	0.00810373	0.0343348	0	0.00680483	0.00336134	0.0218341	0	0.0757902	0.0217498	0.0128334
0.0215674	0.0170178	0.00429185	0	0.0108259	0.012605	0.00436681	0	0.0688251	0.0182824	0.0112392
0.0227825	0.00648298	0.0214592	0	0.00587689	0.00168067	0.00873362	0	0.0722786	0.0212595	0.0112031
0.0139733	0.0121556	0	0	0.0117538	0.0109244	0	0	0.0524901	0.0171266	0.00921618
0.0157959	0.0210697	0	0	0.00402103	0.00588235	0	0	0.0533571	0.0160409	0.0079505
0.0133657	0.0137763	0	0	0.00371172	0.00588235	0	0	0.0569075	0.0110325	0.00750504
0.0136695	0.012966	0	0	0.00185586	0.00336134	0	0	0.0533523	0.0150252	0.00686401
0.0157959	0.0162075	0	0.0769231	0.0061862	0.00840336	0	0	0.0699658	0.0137293	0.00583868
0.00577157	0.00405186	0.00858369	0	0.00247448	0.00420168	0.00436681	0	0.0403157	0.00802045	0.00576787
0.00577157	0.00486224	0	0	0.0030931	0.00168067	0	0	0.0378116	0.011698	0.00496456
0.0115431	0.00972447	0	0	0.00371172	0.00588235	0	0	0.0493757	0.0123984	0.00488044
0.0082017	0.00729335	0	0	0	0	0	0	0.0448469	0.00847576	0.00326778
0.0072904	0.0121556	0	0	0.00154655	0.00252101	0	0	0.0331908	0.00767022	0.0030443
0.0054678	0.00486224	0	0	0.00123724	0.00168067	0	0	0.0235568	0.00280191	0.00303821
0.00243013	0.00162075	0	0	0.00185586	0.00168067	0	0	0.0153494	0.00185626	0.00220852
0.00303767	0	0.00429185	0	0.00061862	0	0.00436681	0	0.0153494	0.00339731	0.00131106
0.00303767	0.00405186	0	0	0	0	0	0	0	0	0.00116204
0.00425273	0.00324149	0	0	0.00030931	0	0	0	0.0153494	0.00136593	0.00100553
0.0009113	0.000810373	0.00429185	0.0769231	0.00030931	0	0	0	0	0	0.00088896
0.000607533	0.000810373	0	0	0.00030931	0.000840336	0	0	0	0	0.000520136
0.000607533	0.00162075	0	0	0	0	0	0	0	0	0.000308028
0.0009113	0.00162075	0	0	0.00061862	0.000840336	0	0	0.0235568	0.00224152	0.000205882
0.000303767	0	0	0	0	0	0	0	0	0	0.00018914
0.000303767	0	0	0	0	0	0	0	0.0153494	0.00129588	3.78277e-05
0.000303767	0	0	0	0	0	0	0	0.0153494	0.00112076	3.43891e-05
0.530073	0.420583	0.416309	0.384615	0.12125	0.159664	0.139738	0	0	0	0
0.490583	0.503241	0.32618	0.615385	0.0191772	0.0294118	0.0131004	0	0	0	0

## Sheet: Yarlung Zangbo
Table S3.6. Correlation analysis on spatial distribution patterns of all (All), endemic (EN), threatened (TH) and nationally protected species (NP) generated according to the species richness algorithm and complementary algorithm in addition to spatial phylogenetics (PD, PE and WE) in Yarlung Zangbo river after standardized relevant variables.
Species richness algorithm				Complementary algorithm				Spatial phylogenetics
All	EN	TH	NP	All	EN	TH	NP	PD	PE	WE
0.772136	0.42351	1	0.25	1	1	1	0.333333	1	1	1
0.401858	0.2657	0.534653	0.25	0.14996	0.285171	0.257426	0.333333	0.714301	0.570775	0.411155
0.377709	0.307568	0.247525	0.25	0.40016	0.406844	0.168317	0	0.590624	0.443032	0.397157
0.352941	0.31401	0.188119	0.375	0.242181	0.703422	0.029703	1	0.548713	0.363319	0.36451
0.253251	0.201288	0.108911	0.375	0.202887	0.323194	0.0594059	1	0.411612	0.220825	0.255539
0.289164	0.26248	0.217822	0.25	0.113873	0.205323	0.0792079	0	0.510029	0.364119	0.247971
0.141796	0.130435	0.0693069	0	0.0769848	0.159696	0.029703	0	0.214629	0.0966429	0.171798
0.157276	0.0724638	0.138614	0.125	0.0248597	0.0494297	0.029703	0.333333	0.395382	0.347551	0.152315
0.0947368	0.0338164	0.0792079	0	0.052927	0.0532319	0.019802	0	0.267001	0.173521	0.147713
0.104025	0.099839	0.029703	0.125	0.0376905	0.0836502	0	0	0.189859	0.0604563	0.0925218
0.108978	0.0740741	0.128713	0.125	0.010425	0.0228137	0	0	0.308576	0.160514	0.078667
0.0749226	0.0515298	0.0693069	0	0.0144346	0.0152091	0	0	0.281872	0.218064	0.0777519
0.0625387	0.0386473	0.039604	0.125	0.0248597	0.0418251	0.029703	0	0.138804	0.0650342	0.0755389
0.0668731	0.0354267	0.019802	0	0.0328789	0.0304183	0.00990099	0	0.10555	0.0369132	0.0626969
0.0972136	0.0885668	0.0594059	0	0.00400962	0.0114068	0	0	0.271688	0.100203	0.0519481
0.0495356	0.0450886	0.00990099	0.125	0.00882117	0.0228137	0	0	0.141582	0.0497021	0.0467076
0.0408669	0.0354267	0.019802	0	0.0136327	0.0342205	0	0	0.094686	0.0249237	0.0402099
0.0582043	0.041868	0.00990099	0	0.0136327	0.0152091	0	0	0.206862	0.102165	0.0390827
0.0408669	0.0338164	0	0	0.00721732	0.00760456	0	0	0.132069	0.0304462	0.0373371
0.0346749	0.0225443	0.019802	0	0.0120289	0.0190114	0	0	0.129292	0.0504287	0.03387
0.0328173	0.0193237	0	0	0.00400962	0.00380228	0	0	0.101232	0.0530446	0.0312641
0.0291022	0.0161031	0.00990099	0	0.00721732	0.00380228	0	0	0.141498	0.0417817	0.0257722
0.028483	0.020934	0.00990099	0	0.00481155	0.0152091	0.00990099	0	0.0593209	0.0175847	0.0230995
0.0278638	0.00805153	0.00990099	0	0.000801925	0	0.00990099	0	0.0771503	0.0202006	0.02006
0.0235294	0.0144928	0.019802	0	0.0032077	0.00760456	0.00990099	0	0.0930747	0.043889	0.0159594
0.00866873	0.00322061	0.029703	0	0.00481155	0.00380228	0.029703	0	0.0265952	0.00392385	0.00841203
0.0111455	0.00644122	0	0	0.000801925	0.00380228	0	0	0.085723	0.0154774	0.0080659
0.0123839	0.00483092	0.00990099	0	0	0	0	0	0.0280428	0.00239791	0.00701117
0.00928793	0.00644122	0.00990099	0	0.00160385	0	0	0	0.0265952	0.00210725	0.006841
0.00433437	0.00483092	0	0	0.000801925	0.00380228	0	0	0.0516	0.00675774	0.00482031
0.00247678	0.00161031	0	0	0	0	0	0	0.0265952	0.0499201	0.00296213
0.00495356	0.00483092	0	0	0	0	0	0	0.0355959	0.00574044	0.00227407
0.00495356	0.00161031	0.00990099	0	0	0	0	0	0.0531945	0.00966429	0.00222271
0.000619195	0	0	0	0	0	0	0	0.0265952	0.0178753	0.000935408
0.000619195	0	0	0	0	0	0	0	0.0265952	0.00515913	0.000561245
0.000619195	0	0	0	0	0	0	0	0.0265952	0.00203459	0.000165071
1	1	0.752475	1	0.010425	0.026616	0.029703	0	0	0	0

## Sheet: Zhujiang
Table S3.7. Correlation analysis on spatial distribution patterns of all (All), endemic (EN), threatened (TH) and nationally protected species (NP) generated according to the species richness algorithm and complementary algorithm in addition to spatial phylogenetics (PD, PE and WE) in Zhujiang river after standardized relevant variables.
Top 10% richness algorithm				Complementary algorithm				Spatial phylogenetics
All	EN	TH	NP	All	EN	TH	NP	PD	PE	WE
1	0.476651	1	1	1	0.35514	1	1	1	1	1
0.905565	0.573269	0.789474	0.642857	0.294547	0.679907	0.355263	0.357143	0.883577	0.610325	0.813477
0.821248	0.689211	0.855263	0.357143	0.544126	1	0.684211	0.285714	0.779723	0.401708	0.749406
0.537943	0.394525	0.526316	0.214286	0.142215	0.212617	0.236842	0	0.66843	0.370147	0.546938
0.650927	0.42351	0.578947	0.285714	0.0837549	0.161215	0.105263	0	0.722923	0.421167	0.502558
0.435638	0.339775	0.394737	0.214286	0.0730748	0.13785	0.0789474	0.142857	0.549364	0.265804	0.430548
0.530635	0.310789	0.513158	0.428571	0.0415964	0.0654206	0.0526316	0.0714286	0.658796	0.37685	0.396724
0.51321	0.378422	0.447368	0.357143	0.172007	0.280374	0.302632	0.285714	0.640498	0.262732	0.359528
0.462619	0.326892	0.315789	0.214286	0.0972456	0.130841	0.0789474	0.142857	0.619982	0.275393	0.326057
0.423272	0.341385	0.355263	0.285714	0.0455312	0.107477	0.0526316	0	0.593142	0.256564	0.291362
0.314221	0.239936	0.315789	0.0714286	0.0157392	0.0350467	0.0526316	0	0.436652	0.198957	0.218663
0.201237	0.152979	0.236842	0.142857	0.0230467	0.0420561	0.105263	0.0714286	0.328011	0.112885	0.156105
0.190556	0.148148	0.223684	0.0714286	0.0140528	0.0327103	0.0263158	0	0.333719	0.138139	0.135689
0.195053	0.114332	0.131579	0.0714286	0.0202361	0.0233645	0.0263158	0	0.362221	0.124104	0.113096
0.169196	0.164251	0.184211	0.142857	0.0286678	0.0584112	0.0394737	0.0714286	0.353626	0.107439	0.105004
0.124789	0.133655	0.0657895	0	0.0640809	0.151869	0.0394737	0	0.180775	0.0444325	0.081403
0.139966	0.0756844	0.0921053	0	0.0230467	0.0327103	0.0526316	0	0.251286	0.0681501	0.0700982
0.124227	0.0660225	0.0526316	0	0.00337268	0.00233645	0	0	0.291511	0.0774136	0.0681911
0.111861	0.135266	0.105263	0	0.0163013	0.046729	0.0526316	0	0.244184	0.0610977	0.0678943
0.111298	0.0466989	0.0789474	0.0714286	0.00618325	0.00934579	0.0131579	0	0.285923	0.144377	0.0634096
0.0601461	0.0837359	0.236842	0	0.0528387	0.107477	0.236842	0	0.0848241	0.0185504	0.0539121
0.107364	0.0595813	0.0789474	0	0.00393479	0.00700935	0	0	0.263751	0.0691276	0.0497011
0.0961214	0.0273752	0.0789474	0	0.00168634	0.00700935	0	0	0.228192	0.070175	0.0468428
0.054525	0.0241546	0.0526316	0	0.0084317	0.0186916	0.0263158	0	0.15814	0.0265106	0.0348116
0.0455312	0.0144928	0.0131579	0	0.00393479	0	0	0	0.0704898	0.0153151	0.0287567
0.054525	0.0708535	0.0131579	0	0.0258572	0.0654206	0.0131579	0	0.128781	0.0337725	0.0278753
0.0393479	0.0241546	0.0526316	0	0.00393479	0.0116822	0.0263158	0	0.094954	0.0239503	0.0249742
0.0472175	0.0322061	0.0263158	0.0714286	0	0	0	0	0.113173	0.0235779	0.0234123
0.0157392	0.0128824	0.0131579	0	0.00281057	0.00934579	0.0131579	0	0.0550252	0.0059352	0.0204165
0.0365374	0.0193237	0.0526316	0.0714286	0	0	0	0.0714286	0.0936344	0.0161065	0.0193066
0.0224845	0.0161031	0.0789474	0	0.00168634	0.0046729	0.0131579	0	0.0778679	0.0139186	0.0172665
0.0292299	0.0305958	0.0131579	0	0.00562114	0.00934579	0	0	0.0750932	0.0135229	0.014403
0.0309162	0.0128824	0	0	0.00730748	0.00934579	0	0	0.061677	0.0104273	0.0136464
0.0112423	0.00966184	0.0131579	0	0.00281057	0.00934579	0	0	0.0162088	0.00125687	0.00868157
0.00674536	0.00161031	0	0	0	0	0	0	0.030359	0.00789033	0.00489949
0.0134907	0.00805153	0	0	0.00112423	0	0	0	0.0382997	0.00498091	0.00422407
0.00337268	0.00322061	0	0	0	0	0	0	0.021426	0.00346802	0.00211642
0.00168634	0.00161031	0	0	0	0	0	0	0.0162088	0.00237408	0.00158116
0.00281057	0	0	0	0.00112423	0	0	0	0.0248759	0.0100549	0.000676844
0.00224845	0.00161031	0	0	0	0	0	0	0	0	0.000340991
0.00112423	0	0	0	0	0	0	0	0.0162088	0.000651708	0.000281094
0.000562114	0	0	0	0	0	0	0	0	0	0.00021082
0.907813	1	1	0.571429	0.00730748	0.0140187	0.0131579	0	0	0	0
