# Supplementary material for: Insights into plant biodiversity conservation in large river valleys in China: A spatial analysis of species and phylogenetic diversity
Source: Ecol Evol. 2022 May 19;12(5):e8940. doi: 10.1002/ece3.8940 (PMC9120211; doi:10.1002/ece3.8940)
Supplement: Supplementary file 5 — Table S4 [file ECE3-12-e8940-s002.xlsx]

## Sheet: PD
Table S4.1. The phylogenetic diversity (PD) of each grid cell in six large river valleys
Nujiang River	Lancang River	Zhujiang River	Yarlung Zangbo River	Huanghe River	Changjiang River
0.006338	0.006338	0.006338	0.006338	0.006338	0.006338
0.006338	0.006338	0.006338	0.006338	0.006338	0.006338
0.006338	0.006338	0.006338	0.006338	0.006338	0.006338
0.006338	0.009956	0.008378	0.006338	0.006338	0.006338
0.006338	0.011947	0.009727	0.006338	0.006338	0.006338
0.009727	0.013358	0.011871	0.006338	0.006338	0.006338
0.009727	0.016323	0.014976	0.006683	0.006338	0.008439
0.013705	0.01821	0.021516	0.008483	0.006338	0.008483
0.015613	0.021909	0.024117	0.012297	0.008483	0.008804
0.016647	0.023183	0.027563	0.012677	0.008483	0.010334
0.018518	0.023784	0.029363	0.014137	0.008483	0.010334
0.020388	0.026141	0.030448	0.018386	0.008483	0.010682
0.021674	0.027462	0.033168	0.020429	0.008959	0.011079
0.02203	0.0284	0.036613	0.022181	0.009727	0.011126
0.022032	0.030834	0.037129	0.022565	0.009727	0.011871
0.023498	0.034099	0.044253	0.024125	0.009727	0.012557
0.028419	0.035241	0.050356	0.025154	0.009896	0.014177
0.02889	0.037672	0.061836	0.030812	0.010598	0.014291
0.029845	0.041896	0.070687	0.031474	0.011633	0.014721
0.030627	0.042745	0.089228	0.033079	0.011871	0.014822
0.031295	0.043099	0.095481	0.033721	0.011974	0.016846
0.043663	0.053198	0.098258	0.033741	0.012321	0.017793
0.152459	0.056234	0.103132	0.045246	0.012534	0.017852
0.171899	0.057451	0.111802	0.049298	0.012677	0.019673
0.175617	0.059091	0.113987	0.051149	0.013987	0.019984
0.201269	0.07107	0.128259	0.06363	0.014208	0.020028
0.236097	0.078557	0.130491	0.064747	0.016066	0.020058
0.308431	0.092883	0.138275	0.067174	0.016388	0.022677
0.412916	0.097513	0.141636	0.073538	0.016435	0.022926
	0.120011	0.17074	0.094225	0.017925	0.024113
	0.171874	0.214813	0.098093	0.020045	0.025567
	0.196056	0.231931	0.121547	0.020209	0.026452
	0.276199	0.242426	0.130766	0.021114	0.027438
	0.363781	0.250448	0.140754	0.021406	0.029785
	0.433787	0.257603	0.170228	0.021547	0.029817
		0.26137	0.238314	0.021582	0.033656
		0.282678		0.022435	0.034248
		0.304888		0.024044	0.034885
		0.345497		0.024195	0.035648
		0.391021		0.024286	0.036773
				0.024491	0.038453
				0.024895	0.039426
				0.025033	0.04035
				0.025387	0.04046
				0.025506	0.041112
				0.027384	0.042356
				0.027952	0.04325
				0.028448	0.044582
				0.029042	0.045287
				0.030274	0.047246
				0.031185	0.050176
				0.032833	0.05299
				0.034016	0.05387
				0.036531	0.054702
				0.036935	0.055114
				0.037976	0.057173
				0.038366	0.057294
				0.038548	0.058998
				0.040756	0.059382
				0.042109	0.059436
				0.04246	0.063626
				0.046503	0.065159
				0.046913	0.067374
				0.047596	0.068973
				0.049072	0.070219
				0.050545	0.073503
				0.05113	0.081415
				0.051929	0.082262
				0.053727	0.086085
				0.055736	0.088335
				0.062264	0.090479
				0.064509	0.092455
				0.064677	0.094024
				0.068111	0.094927
				0.099132	0.099041
				0.105056	0.100518
				0.163368	0.103024
					0.10843
					0.108641
					0.111858
					0.113714
					0.117225
					0.129688
					0.13398
					0.146004
					0.151341
					0.160966
					0.165722
					0.179691
					0.183956
					0.198417
					0.199094
					0.244988
					0.246089
					0.248172
					0.249009
					0.260113
					0.289596
					0.300142
					0.324392
					0.332383
					0.374944
					0.388867
					0.3962

## Sheet: PE
Table S4.2. The phylogenetic endemism (PE) of each grid cell in six large river valleys
Nujiang River	Lancang River	Zhujiang River	Yarlung Zangbo River	Huanghe River	Changjiang River
3.2e-05	2.6e-05	2.8e-05	2.8e-05	2.7e-05	2.7e-05
3.7e-05	3.3e-05	5.4e-05	2.9e-05	3.2e-05	2.7e-05
3.9e-05	5.4e-05	0.000102	3.3e-05	3.6e-05	3.1e-05
5.3e-05	6.5e-05	0.000149	5.4e-05	4.2e-05	3.6e-05
6.4e-05	0.000121	0.000214	7.1e-05	4.9e-05	5.1e-05
8e-05	0.000127	0.000255	7.9e-05	5.2e-05	5.6e-05
9.7e-05	0.000167	0.000339	9.3e-05	5.2e-05	7.9e-05
0.000219	0.000342	0.000432	0.000133	5.7e-05	8.1e-05
0.000229	0.00036	0.000448	0.000213	6.1e-05	8.3e-05
0.000242	0.000522	0.000581	0.000242	8.7e-05	9e-05
0.000315	0.000538	0.000598	0.000246	8.8e-05	9e-05
0.000334	0.000641	0.000658	0.000278	9e-05	0.000102
0.000354	0.000644	0.000692	0.000343	9.1e-05	0.000117
0.000392	0.000712	0.000797	0.000419	9.5e-05	0.000121
0.000429	0.000771	0.001013	0.000508	9.8e-05	0.000126
0.000458	0.000797	0.001029	0.000575	9.8e-05	0.00014
0.000462	0.000896	0.001139	0.000604	9.8e-05	0.000154
0.000489	0.00093	0.001451	0.000684	0.000101	0.00019
0.000522	0.000937	0.001909	0.000687	0.000131	0.000193
0.000607	0.001082	0.002625	0.000694	0.000137	0.000251
0.000621	0.001194	0.002928	0.00073	0.000145	0.000255
0.000988	0.00146	0.00297	0.000832	0.000182	0.000292
0.006067	0.001489	0.003015	0.000895	0.000196	0.000303
0.006154	0.00157	0.003326	0.00133	0.000283	0.00033
0.007804	0.002141	0.004616	0.001379	0.000287	0.000341
0.008653	0.00215	0.00485	0.001406	0.000292	0.000372
0.010448	0.002202	0.005332	0.002209	0.000312	0.000409
0.014539	0.002331	0.005935	0.002388	0.00033	0.00041
0.028552	0.004364	0.006203	0.003001	0.000341	0.000412
	0.004408	0.008548	0.003039	0.000393	0.000434
	0.005728	0.011023	0.004783	0.000409	0.000478
	0.00691	0.011288	0.005	0.000437	0.000512
	0.02226	0.01142	0.005011	0.000444	0.000523
	0.025759	0.011832	0.006097	0.000444	0.000542
	0.062078	0.015903	0.007855	0.000445	0.00055
		0.016191	0.013762	0.000452	0.000585
		0.017259		0.000452	0.000595
		0.018095		0.000454	0.000699
		0.026222		0.00046	0.000728
		0.042964		0.000476	0.00073
				0.000477	0.000743
				0.000509	0.000761
				0.000521	0.000806
				0.000546	0.00081
				0.00055	0.000838
				0.000631	0.000909
				0.00067	0.000926
				0.00068	0.001005
				0.000689	0.00112
				0.000732	0.001127
				0.000752	0.001165
				0.000821	0.001171
				0.0009	0.001269
				0.000901	0.001278
				0.000932	0.001358
				0.000957	0.001358
				0.000969	0.001442
				0.001014	0.00158
				0.001083	0.001604
				0.001124	0.001723
				0.001291	0.001755
				0.001354	0.001839
				0.00155	0.001843
				0.001716	0.001917
				0.001759	0.002203
				0.002099	0.002249
				0.00213	0.00231
				0.002245	0.002339
				0.002258	0.002439
				0.002313	0.002482
				0.002457	0.002673
				0.002557	0.002716
				0.00269	0.002892
				0.00282	0.002956
				0.004397	0.002976
				0.005235	0.003005
				0.010713	0.003064
					0.003152
					0.00329
					0.003407
					0.00348
					0.003555
					0.003813
					0.004689
					0.005053
					0.005188
					0.005194
					0.005258
					0.007127
					0.007575
					0.00768
					0.008511
					0.010273
					0.010708
					0.012413
					0.013019
					0.014138
					0.014994
					0.018924
					0.020275
					0.021531
					0.024074
					0.025465
					0.031809

## Sheet: WE
Table S4.3. The weighted endemism (WE) of each grid cell in six large river valleys
Nujiang River	Lancang River	Zhujiang River	Yarlung Zangbo River	Huanghe River	Changjiang River
0.030303	0.083333	0.083333	0.058823	0.04	0.04
0.033333	0.822345	0.111111	0.2	0.047619	0.04
0.166666	0.847293	0.134787	0.333333	0.047619	0.055555
0.181419	0.957911	0.267543	0.792063	0.047619	0.06674
0.271428	1.20536	0.625	0.810364	0.058823	0.103174
0.458333	1.3627	0.83658	1.05556	0.058823	0.104278
0.783333	1.49061	1.66969	1.71772	0.0625	0.36488
0.886055	2.44734	1.93667	2.43779	0.090909	0.371794
1.02396	3.15083	3.43165	2.49843	0.090909	0.539766
1.15528	3.69382	5.39417	2.87428	0.1	0.821428
1.9461	4.98027	5.69321	2.99763	0.111111	0.84439
2.67721	6.52868	6.82512	5.68713	0.288461	0.937767
2.68258	8.63774	7.6315	7.14839	0.333333	0.998924
2.8795	9.02276	8.07024	8.23151	0.333333	1.08134
4.30054	9.58338	9.25441	9.18393	0.371323	1.11768
4.37467	10.0397	9.87181	11.141	0.379166	1.33333
5.08253	11.7083	11.0186	12.0696	0.380494	1.35371
5.14493	12.3719	11.367	13.3051	0.538461	1.45668
6.04842	15.3091	13.7604	13.9271	0.543589	1.64286
6.61329	15.9018	18.516	14.3288	0.563492	1.67336
7.00582	18.8189	19.6459	16.6443	0.630427	1.69567
8.12111	20.7917	21.3104	18.5117	0.761111	1.82252
9.87196	20.9091	25.0645	22.3421	1.03013	1.89372
9.90372	25.9282	26.8373	26.9183	1.04	2.03095
11.3085	29.8376	26.9546	27.7069	1.2	2.31436
16.8102	30.0963	27.7084	28.033	1.60895	3.00705
24.1884	30.2063	32.177	32.9702	1.61573	3.16469
61.7216	34.7152	41.5062	52.6377	1.73192	3.28966
79.6394	36.9015	44.7046	54.2776	1.97993	3.34694
117.686	40.2504	53.6353	61.2202	2.01085	4.05673
128.978	50.8426	61.7053	88.3645	2.08333	4.16446
219.487	73.9592	86.433	91.0615	2.16026	4.36002
228.294	119.035	115.17	129.893	2.3614	4.58329
881.18	137.768	128.884	141.527	2.36946	5.10957
	319.916	142.114	146.515	2.40907	5.59722
	532.559	156.817	356.35	3.01095	5.86507
	981.953	170.187		3.2174	6.06848
		198.651		3.38254	6.3518
		216.194		3.63364	6.92621
		296.225		4.09317	6.97719
		321.551		4.13823	7.2525
		395.28		5.05723	7.31204
				5.29686	7.68966
				5.34615	7.77634
				5.37716	7.90293
				5.47346	8.04262
				5.62341	8.2277
				5.64881	8.61259
				5.66767	8.79796
				5.91215	8.87455
				6.01866	9.31566
				6.70324	9.64199
				6.88878	9.9467
				7.36441	10.2494
				8.01468	12.0391
				8.08111	12.6694
				8.31216	13.7583
				8.3651	13.7717
				8.46692	15.7438
				9.13239	16.3648
				9.51442	17.301
				9.67544	18.0757
				12.1507	18.8559
				13.2731	19.5302
				13.5044	20.0765
				13.5324	20.1283
				14.6885	20.4344
				15.1143	21.0281
				17.4402	21.3363
				18.1401	21.3595
				18.7144	21.9677
				19.7006	22.1412
				21.1575	24.2477
				23.5521	24.7759
				24.1768	28.8465
				25.3908	30.6555
				27.9027	32.8316
				28.8065	34.2066
				33.5864	34.3267
				35.6638	35.4725
				38.0165	35.8714
				39.5073	36.9741
				40.9191	37.3901
				42.0287	37.53
				44.4994	42.4744
				55.8847	42.5797
				115.966	43.1545
				132.526	44.1063
					49.0084
					55.132
					57.0033
					65.2086
					67.0831
					76.567
					86.7852
					94.3147
					114.294
					117.696
					125.936
					127.329
					128.305
					143.482
					165.966
					166.238
					200.939
					206.148
					314.771
					332.767
					344.536
					535.915

## Sheet: SpeciesRichness
Table S4.4. The species richness of each grid cell in six large river valleys
Nujiang River	Lancang River	Zhujiang River	Yarlung Zangbo River	Huanghe River	Changjiang River
1	1	1	1	1	1
1	3	1	1	1	1
1	5	2	1	1	1
2	12	3	4	1	2
2	12	3	6	1	2
3	13	6	7	1	2
3	14	10	7	1	2
8	14	16	14	1	2
8	26	17	15	1	3
10	30	25	18	1	4
12	31	33	20	1	6
18	33	42	35	1	6
18	41	49	44	1	6
19	53	58	45	2	6
24	53	64	46	2	7
25	56	70	53	2	9
36	78	75	55	3	10
43	84	88	64	3	11
43	92	93	66	4	11
45	97	106	79	4	13
49	106	152	86	4	14
50	107	172	101	4	15
54	111	174	108	4	16
58	116	186	118	5	19
69	134	198	147	5	20
86	161	199	152	7	20
112	180	230	159	7	28
367	196	272	170	8	29
473	219	289	219	8	29
598	227	300	241	9	30
776	277	322	397	10	30
1041	339	496	445	10	30
1162	776	676	552	11	31
3124	787	716	598	12	33
	1191	741	630	12	33
	2421	814	1188	13	33
	2559	831		13	35
		894		14	35
		991		16	42
		1309		19	43
		1392		20	44
		1396		21	48
				21	51
				21	54
				22	55
				22	59
				22	60
				26	62
				26	63
				27	66
				27	70
				30	71
				33	71
				34	74
				34	75
				35	79
				37	80
				40	87
				42	94
				42	97
				44	101
				46	103
				47	104
				55	109
				62	120
				64	139
				64	143
				66	147
				69	152
				71	156
				73	157
				91	158
				93	161
				99	169
				106	191
				108	203
				117	208
				121	212
				145	224
				155	229
				167	235
				172	237
				176	241
				182	245
				219	250
				251	264
				452	271
				504	278
					281
					296
					330
					388
					389
					464
					479
					481
					647
					656
					682
					702
					709
					719
					898
					965
					1156
					1167
					1171
					1542
					1596
					1889
